# Supplementary material for: Origin of wheat B-genome chromosomes inferred from RNA sequencing analysis of leaf transcripts from section Sitopsis species of Aegilops
Source: DNA Res. 2019 Jan 30;26(2):171–82. doi: 10.1093/dnares/dsy047 (PMC6476730; doi:10.1093/dnares/dsy047)
Supplement: Supplementary Data [file dsy047_supp.zip]

Archive with 4 entries (3 files):
- dsy047-Suppl_data/
- dsy047-Suppl_data/dsy047_SuppleFigs.pdf
- dsy047-Suppl_data/dsy047_SuppleTables.pdf
- dsy047-Suppl_data/dsy047_SuppleData1.xlsx
