# Supplementary material for: Origin of wheat B-genome chromosomes inferred from RNA sequencing analysis of leaf transcripts from section Sitopsis species of Aegilops
Source: DNA Res. 2019 Jan 30;26(2):171–82. doi: 10.1093/dnares/dsy047 (PMC6476730; doi:10.1093/dnares/dsy047)
Supplement: Supplementary Data [file dsy047_supp.zip › dsy047-Suppl_data/dsy047_SuppleData1.xlsx]

## Sheet: Genes coverd with unmapped
Supplementary data 1 List of the annotated genes that were entirely covered with unmapped RNA-sequencing reads.
Gene-ID	Blast-Hit-Accession	Human-Readable-Description	Pfam-IDs-Description	Interpro-IDs-Description
TraesCS1A01G025600.1	tr|Q2R8J2|Q2R8J2_ORYSJ	NBS-LRR disease resistance protein, putative, expressed	PF00931: NB-ARC domain	IPR002182: NB-ARC; IPR011991: Winged helix-turn-helix DNA-binding domain; IPR027417: P-loop containing nucleoside triphosphate hydrolase; IPR032675: Leucine-rich repeat domain, L domain-like
TraesCS1A01G051400.1	AT2G22560.1	Kinase interacting (KIP1-like) family protein	PF07765: KIP1-like protein	IPR011684: Protein Networked (NET), actin-binding (NAB) domain
TraesCS1A01G057900.1	AT1G13920.4	Remorin family protein	PF03763: Remorin, C-terminal region	IPR005516: Remorin, C-terminal
TraesCS1A01G069600.1	tr|A0A0K9PNZ2|A0A0K9PNZ2_ZOSMR	Zinc finger CCCH domain-containing protein	PF00642: Zinc finger C-x8-C-x5-C-x3-H type (and similar)	IPR000571: Zinc finger, CCCH-type; IPR002110: Ankyrin repeat; IPR020683: Ankyrin repeat-containing domain
TraesCS1A01G085800.1	tr|A0A061EMT6|A0A061EMT6_THECC	2-oxoglutarate (2OG) and Fe(II)-dependent oxygenase superfamily protein, putative	PF14226: non-haem dioxygenase in morphine synthesis N-terminal; PF03171: 2OG-Fe(II) oxygenase superfamily	IPR005123: Oxoglutarate/iron-dependent dioxygenase; IPR026992: Non-haem dioxygenase N-terminal domain; IPR027443: Isopenicillin N synthase-like
TraesCS1A01G122600.2	tr|A0A1D5S144|A0A1D5S144_WHEAT	Auxin-responsive protein	PF02309: AUX/IAA family	IPR000270: PB1 domain; IPR033389: AUX/IAA domain
TraesCS1A01G182200.1	tr|I1YA63|I1YA63_BRAJU	Phytochrome kinase substrate
TraesCS1A01G268500.1	tr|A0A0K9P5H6|A0A0K9P5H6_ZOSMR	Phosphatidylinositol transfer protein	PF03765: CRAL/TRIO, N-terminal domain; PF00650: CRAL/TRIO domain	IPR001251: CRAL-TRIO lipid binding domain; IPR009038: GOLD domain; IPR011074: CRAL/TRIO, N-terminal domain
TraesCS1A01G274400.1	tr|Q75HX0|Q75HX0_ORYSJ	Actin	PF00022: Actin	IPR004000: Actin family; IPR004001: Actin, conserved site; IPR020902: Actin/actin-like conserved site
TraesCS1A01G354200.1	tr|A0A0U2RTH9|A0A0U2RTH9_ORYSA	NBS-LRR-like resistance protein	PF00931: NB-ARC domain	IPR002182: NB-ARC; IPR027417: P-loop containing nucleoside triphosphate hydrolase
TraesCS1A01G362200.1	AT4G13985.1	FBD-associated F-box protein	PF00646: F-box domain	IPR001810: F-box domain; IPR032675: Leucine-rich repeat domain, L domain-like
TraesCS1A01G369300.1	tr|A0A151TKL1|A0A151TKL1_CAJCA	Myosin-H heavy chain
TraesCS1A01G384200.2	tr|A0A1D5RZZ3|A0A1D5RZZ3_WHEAT	DNA replication complex GINS protein PSF2	PF05916: GINS complex protein	IPR007257: DNA replication complex GINS protein Psf2; IPR021151: GINS subunit, domain A
TraesCS1A01G397200.1	tr|A0A061E5A7|A0A061E5A7_THECC	Glutaredoxin, putative		IPR002109: Glutaredoxin; IPR011905: Glutaredoxin-like, plant II; IPR012336: Thioredoxin-like fold
TraesCS1A01G398300.9	AT3G15070.2	RING/U-box superfamily protein	PF13639: Ring finger domain	IPR001841: Zinc finger, RING-type; IPR013083: Zinc finger, RING/FYVE/PHD-type
TraesCS1A01G418700.2	sp|P93194|RPK1_IPONI	Receptor-like protein kinase	PF08263: Leucine rich repeat N-terminal domain; PF13855: Leucine rich repeat; PF00069: Protein kinase domain	IPR000719: Protein kinase domain; IPR001611: Leucine-rich repeat; IPR003591: Leucine-rich repeat, typical subtype; IPR008271: Serine/threonine-protein kinase, active site; IPR011009: Protein kinase-like domain; IPR013210: Leucine-rich repeat-containing N-terminal, plant-type; IPR017441: Protein kinase, ATP binding site; IPR032675: Leucine-rich repeat domain, L domain-like
TraesCS1A01G419000.1	tr|G7IVT6|G7IVT6_MEDTR	Transcription factor radialis-like protein	PF00249: Myb-like DNA-binding domain	IPR001005: SANT/Myb domain; IPR009057: Homeobox domain-like
TraesCS1A01G421600.1	tr|A0A1D5RSR8|A0A1D5RSR8_WHEAT	Carboxypeptidase	PF00450: Serine carboxypeptidase	IPR001563: Peptidase S10, serine carboxypeptidase; IPR018202: Serine carboxypeptidase, serine active site; IPR029058: Alpha/Beta hydrolase fold
TraesCS1A01G425600.1	AT5G45540.1	transmembrane protein, putative (DUF594)	PF13968: Domain of unknown function (DUF4220); PF04578: Protein of unknown function, DUF594	IPR007658: Protein of unknown function DUF594; IPR025315: Domain of unknown function DUF4220
TraesCS1A01G426900.1	tr|A0A061DSI9|A0A061DSI9_THECC	Pentatricopeptide repeat-containing protein, putative	PF01535: PPR repeat; PF13041: PPR repeat family; PF14432: DYW family of nucleic acid deaminases	IPR002885: Pentatricopeptide repeat; IPR011990: Tetratricopeptide-like helical domain; IPR032867: DYW domain
TraesCS1A01G427300.1	AT2G33170.2	Leucine-rich repeat receptor-like protein kinase family protein	PF08263: Leucine rich repeat N-terminal domain; PF13855: Leucine rich repeat; PF13516: Leucine Rich repeat	IPR001611: Leucine-rich repeat; IPR003591: Leucine-rich repeat, typical subtype; IPR013210: Leucine-rich repeat-containing N-terminal, plant-type; IPR032675: Leucine-rich repeat domain, L domain-like
TraesCS1A01G431100.1	AT2G33170.2	Leucine-rich repeat receptor-like protein kinase family protein	PF08263: Leucine rich repeat N-terminal domain; PF13855: Leucine rich repeat; PF12799: Leucine Rich repeats (2 copies)	IPR001611: Leucine-rich repeat; IPR003591: Leucine-rich repeat, typical subtype; IPR013210: Leucine-rich repeat-containing N-terminal, plant-type; IPR025875: Leucine rich repeat 4; IPR032675: Leucine-rich repeat domain, L domain-like
TraesCS1A01G441000.1	AT2G33170.2	Leucine-rich repeat receptor-like protein kinase family protein	PF13516: Leucine Rich repeat; PF13855: Leucine rich repeat; PF00560: Leucine Rich Repeat	IPR001611: Leucine-rich repeat; IPR003591: Leucine-rich repeat, typical subtype; IPR032675: Leucine-rich repeat domain, L domain-like
TraesCS1B01G000500.1	AT5G38350.1	Disease resistance protein (NBS-LRR class) family	PF00931: NB-ARC domain	IPR002182: NB-ARC; IPR011991: Winged helix-turn-helix DNA-binding domain; IPR027417: P-loop containing nucleoside triphosphate hydrolase; IPR032675: Leucine-rich repeat domain, L domain-like
TraesCS1B01G036400.1	tr|M8CVF5|M8CVF5_AEGTA	Pumilio-like protein	PF07990: Nucleic acid binding protein NABP; PF00806: Pumilio-family RNA binding repeat	IPR001313: Pumilio RNA-binding repeat; IPR011989: Armadillo-like helical; IPR012940: Nucleic acid binding NABP; IPR016024: Armadillo-type fold; IPR033133: Pumilio homology domain
TraesCS1B01G038200.1	tr|A0A0A8JXV7|A0A0A8JXV7_ORYSI	Pentatricopeptide repeat-containing protein	PF01535: PPR repeat; PF13041: PPR repeat family	IPR002885: Pentatricopeptide repeat
TraesCS1B01G041600.1	tr|A0A1E5UV84|A0A1E5UV84_9POAL	Developmentally-regulated G-protein 2
TraesCS1B01G049300.5	tr|W5A9W9|W5A9W9_WHEAT	Poly [ADP-ribose] polymerase	PF00645: Poly(ADP-ribose) polymerase and DNA-Ligase Zn-finger region; PF08063: PADR1 (NUC008) domain; PF05406: WGR domain; PF02877: Poly(ADP-ribose) polymerase, regulatory domain; PF00644: Poly(ADP-ribose) polymerase catalytic domain	IPR001357: BRCT domain; IPR001510: Zinc finger, PARP-type; IPR004102: Poly(ADP-ribose) polymerase, regulatory domain; IPR008893: WGR domain; IPR012317: Poly(ADP-ribose) polymerase, catalytic domain; IPR012982: PADR1 domain
TraesCS1B01G058000.2	tr|A8HXL0|A8HXL0_CHLRE	UDP galactose transporter-related protein	PF08449: UAA transporter family	IPR013657: UAA transporter
TraesCS1B01G060500.1	tr|Q2QNS3|Q2QNS3_ORYSJ	Calmodulin-binding protein, putative, expressed	PF07887: Calmodulin binding protein-like	IPR012416: CALMODULIN-BINDING PROTEIN60
TraesCS1B01G068100.1	AT2G22560.1	Kinase interacting (KIP1-like) family protein	PF07765: KIP1-like protein	IPR011684: Protein Networked (NET), actin-binding (NAB) domain
TraesCS1B01G070600.1	AT4G12810.1	F-box family protein	PF03478: Protein of unknown function (DUF295)	IPR005174: Domain unknown function DUF295
TraesCS1B01G084000.1	tr|G7L1S0|G7L1S0_MEDTR	Protamine P1 family protein
TraesCS1B01G086600.2	tr|M8CRX8|M8CRX8_AEGTA	Nuclear receptor corepressor 1	PF00249: Myb-like DNA-binding domain	IPR001005: SANT/Myb domain; IPR009057: Homeobox domain-like; IPR017884: SANT domain
TraesCS1B01G093200.1	tr|A0A0R0KN32|A0A0R0KN32_SOYBN	WAT1-related protein
TraesCS1B01G095500.1	sp|B8DG73|ALR_LISMH	Alanine racemase	PF12274: Protein of unknown function (DUF3615)	IPR022059: Protein of unknown function DUF3615
TraesCS1B01G108700.1	tr|G7JF99|G7JF99_MEDTR	SAD1/UNC-84 domain protein, putative	PF07738: Sad1 / UNC-like C-terminal	IPR008979: Galactose-binding domain-like; IPR012919: SUN domain
TraesCS1B01G127500.1	sp|A8A2L0|FADJ_ECOHS	Fatty acid oxidation complex subunit alpha	PF00378: Enoyl-CoA hydratase/isomerase; PF02737: 3-hydroxyacyl-CoA dehydrogenase, NAD binding domain; PF00725: 3-hydroxyacyl-CoA dehydrogenase, C-terminal domain	IPR001753: Crotonase superfamily; IPR006108: 3-hydroxyacyl-CoA dehydrogenase, C-terminal; IPR006176: 3-hydroxyacyl-CoA dehydrogenase, NAD binding; IPR008927: 6-phosphogluconate dehydrogenase C-terminal domain-like; IPR013328: 6-phosphogluconate dehydrogenase, domain 2; IPR016040: NAD(P)-binding domain; IPR018376: Enoyl-CoA hydratase/isomerase, conserved site; IPR029045: ClpP/crotonase-like domain
TraesCS1B01G157200.1	tr|A0A061EQW9|A0A061EQW9_THECC	Receptor lectin kinase	PF00139: Legume lectin domain; PF00069: Protein kinase domain	IPR000719: Protein kinase domain; IPR001220: Legume lectin domain; IPR008271: Serine/threonine-protein kinase, active site; IPR011009: Protein kinase-like domain; IPR013320: Concanavalin A-like lectin/glucanase domain; IPR017441: Protein kinase, ATP binding site
TraesCS1B01G183300.1	tr|G7L3M5|G7L3M5_MEDTR	Ripening related protein family		IPR009009: RlpA-like protein, double-psi beta-barrel domain
TraesCS1B01G192200.2	tr|A0A059ZXI6|A0A059ZXI6_BOENI	NAC domain-containing protein	PF02365: No apical meristem (NAM) protein	IPR003441: NAC domain
TraesCS1B01G205300.1	tr|R7W1G5|R7W1G5_AEGTA	Xanthine dehydrogenase	PF00111: 2Fe-2S iron-sulfur cluster binding domain; PF01799: [2Fe-2S] binding domain; PF00941: FAD binding domain in molybdopterin dehydrogenase; PF03450: CO dehydrogenase flavoprotein C-terminal domain; PF01315: Aldehyde oxidase and xanthine dehydrogenase, a/b hammerhead domain; PF02738: Molybdopterin-binding domain of aldehyde dehydrogenase	IPR000674: Aldehyde oxidase/xanthine dehydrogenase, a/b hammerhead; IPR001041: 2Fe-2S ferredoxin-type iron-sulfur binding domain; IPR002346: Molybdopterin dehydrogenase, FAD-binding; IPR002888: [2Fe-2S]-binding; IPR005107: CO dehydrogenase flavoprotein, C-terminal; IPR006058: 2Fe-2S ferredoxin, iron-sulphur binding site; IPR008274: Aldehyde oxidase/xanthine dehydrogenase, molybdopterin binding; I…
TraesCS1B01G211400.1	tr|G7K880|G7K880_MEDTR	ERD (Early-responsive to dehydration stress) family protein	PF13967: Late exocytosis, associated with Golgi transport; PF14703: Cytosolic domain of 10TM putative phosphate transporter; PF02714: Calcium-dependent channel, 7TM region, putative phosphate	IPR003864: Calcium-dependent channel, 7TM region, putative phosphate; IPR015943: WD40/YVTN repeat-like-containing domain; IPR027815: 10TM putative phosphate transporter, cytosolic domain; IPR032880: Calcium permeable stress-gated cation channel 1, N-terminal transmembrane domain
TraesCS1B01G221300.1	AT5G52420.1	transmembrane protein
TraesCS1B01G223500.2	tr|A0A151TKL1|A0A151TKL1_CAJCA	Myosin-H heavy chain
TraesCS1B01G251300.1	tr|G7IW85|G7IW85_MEDTR	Plant calmodulin-binding-like protein	PF07839: Plant calmodulin-binding domain	IPR012417: Calmodulin-binding domain, plant
TraesCS1B01G270300.1	tr|I1HJD9|I1HJD9_BRADI	Serine/threonine-protein kinase	PF01453: D-mannose binding lectin; PF00954: S-locus glycoprotein domain; PF08276: PAN-like domain; PF00069: Protein kinase domain	IPR000719: Protein kinase domain; IPR000858: S-locus glycoprotein domain; IPR001480: Bulb-type lectin domain; IPR003609: PAN/Apple domain; IPR008271: Serine/threonine-protein kinase, active site; IPR011009: Protein kinase-like domain; IPR017441: Protein kinase, ATP binding site; IPR024171: S-receptor-like serine/threonine-protein kinase
TraesCS1B01G270700.1	tr|A0A0K9PHW2|A0A0K9PHW2_ZOSMR	Serine protease	PF13365: Trypsin-like peptidase domain; PF13180: PDZ domain	IPR001478: PDZ domain; IPR001940: Peptidase S1C; IPR009003: Peptidase S1, PA clan
TraesCS1B01G314700.1	tr|A0A0K9NJI5|A0A0K9NJI5_ZOSMR	Protein kinase-like protein	PF08263: Leucine rich repeat N-terminal domain; PF07714: Protein tyrosine kinase	IPR000719: Protein kinase domain; IPR001245: Serine-threonine/tyrosine-protein kinase, catalytic domain; IPR001611: Leucine-rich repeat; IPR008271: Serine/threonine-protein kinase, active site; IPR011009: Protein kinase-like domain; IPR013210: Leucine-rich repeat-containing N-terminal, plant-type; IPR017441: Protein kinase, ATP binding site; IPR032675: Leucine-rich repeat domain, L domain-like
TraesCS1B01G318700.1	tr|A0A199W6W3|A0A199W6W3_ANACO	UV radiation resistance-associated
TraesCS1B01G337100.1	tr|Q6EP30|Q6EP30_ORYSJ	Ferredoxin-like
TraesCS1B01G371300.2	tr|Q5QPZ3|Q5QPZ3_WHEAT	Glycosyltransferase	PF04577: Protein of unknown function (DUF563)	IPR007657: Glycosyltransferase 61
TraesCS1B01G391500.1	sp|B1JKV7|RAPA_YERPY	RNA polymerase-associated protein RapA
TraesCS1B01G393900.3	tr|Q6L3K4|Q6L3K4_SOLDE	Myosin heavy chain-like protein, putative
TraesCS1B01G396900.2	tr|A0A1J6J8I2|A0A1J6J8I2_NICAT	F-box protein
TraesCS1B01G402100.1	tr|N1QSM2|N1QSM2_AEGTA	Disease resistance protein RPM1	PF00931: NB-ARC domain	IPR002182: NB-ARC; IPR011991: Winged helix-turn-helix DNA-binding domain; IPR032675: Leucine-rich repeat domain, L domain-like
TraesCS1B01G416200.2	AT1G69550.1	disease resistance protein (TIR-NBS-LRR class)	PF00560: Leucine Rich Repeat	IPR001611: Leucine-rich repeat; IPR003591: Leucine-rich repeat, typical subtype; IPR006553: Leucine-rich repeat, cysteine-containing subtype; IPR032675: Leucine-rich repeat domain, L domain-like
TraesCS1B01G430400.1	AT3G19560.1	F-box family protein		IPR001810: F-box domain
TraesCS1B01G434500.1	tr|A0A1J3GK38|A0A1J3GK38_NOCCA	Ribosomal RNA large subunit methyltransferase E	PF01728: FtsJ-like methyltransferase; PF11861: Domain of unknown function (DUF3381); PF07780: Spb1 C-terminal domain	IPR002877: Ribosomal RNA methyltransferase FtsJ domain; IPR012920: Ribosomal RNA methyltransferase, Spb1, C-terminal; IPR015507: Ribosomal RNA large subunit methyltransferase E; IPR024576: Ribosomal RNA methyltransferase Spb1, domain of unknown function DUF3381; IPR028589: AdoMet-dependent rRNA methyltransferase, Spb1; IPR029063: S-adenosyl-L-methionine-dependent methyltransferase
TraesCS1B01G436600.1	sp|Q01915|ATPAM_SOYBN	ATP synthase subunit alpha, mitochondrial
TraesCS1B01G438000.1	AT4G08850.1	Leucine-rich repeat receptor-like protein kinase family protein	PF00560: Leucine Rich Repeat	IPR001611: Leucine-rich repeat; IPR032675: Leucine-rich repeat domain, L domain-like
TraesCS1B01G446800.1	tr|B6SHB6|B6SHB6_MAIZE	Transcription elongation factor 1	PF05129: Transcription elongation factor Elf1 like	IPR007808: Transcription elongation factor 1
TraesCS1B01G447900.1	tr|A0A172WBP6|A0A172WBP6_DAUCA	Cinnamoyl-CoA reductase	PF01073: 3-beta hydroxysteroid dehydrogenase/isomerase family	IPR002225: 3-beta hydroxysteroid dehydrogenase/isomerase; IPR016040: NAD(P)-binding domain
TraesCS1B01G456600.1	tr|B6TCZ2|B6TCZ2_MAIZE	Protein ABIL1
TraesCS1B01G475000.1	tr|B7EJQ5|B7EJQ5_ORYSJ	cDNA clone:J023106B01, full insert sequence
TraesCS1D01G002300.3	tr|M8C466|M8C466_AEGTA	Transcription initiation factor TFIID subunit 6	PF02969: TATA box binding protein associated factor (TAF); PF07571: TAF6 C-terminal HEAT repeat domain	IPR004823: TATA box binding protein associated factor (TAF); IPR009072: Histone-fold; IPR011442: TAF6, C-terminal HEAT repeat domain; IPR011989: Armadillo-like helical; IPR016024: Armadillo-type fold
TraesCS1D01G005300.2	AT5G17680.2	disease resistance protein (TIR-NBS-LRR class)	PF00931: NB-ARC domain	IPR002182: NB-ARC; IPR011991: Winged helix-turn-helix DNA-binding domain; IPR027417: P-loop containing nucleoside triphosphate hydrolase; IPR032675: Leucine-rich repeat domain, L domain-like
TraesCS1D01G017600.1	AT5G38350.1	Disease resistance protein (NBS-LRR class) family	PF00931: NB-ARC domain	IPR002182: NB-ARC; IPR011991: Winged helix-turn-helix DNA-binding domain; IPR027417: P-loop containing nucleoside triphosphate hydrolase; IPR032675: Leucine-rich repeat domain, L domain-like
TraesCS1D01G019600.1	tr|M8D884|M8D884_AEGTA	Disease resistance protein RPM1	PF00931: NB-ARC domain	IPR002182: NB-ARC; IPR011991: Winged helix-turn-helix DNA-binding domain; IPR032675: Leucine-rich repeat domain, L domain-like
TraesCS1D01G019700.1	tr|M8CYA8|M8CYA8_AEGTA	Disease resistance protein RPM1	PF00931: NB-ARC domain	IPR002182: NB-ARC; IPR011991: Winged helix-turn-helix DNA-binding domain; IPR027417: P-loop containing nucleoside triphosphate hydrolase; IPR032675: Leucine-rich repeat domain, L domain-like
TraesCS1D01G019900.1	tr|Q9FHX1|Q9FHX1_ARATH	Regulator of chromosome condensation (RCC1) family with FYVE zinc finger domain	PF00415: Regulator of chromosome condensation (RCC1) repeat; PF01363: FYVE zinc finger; PF13713: Transcription factor BRX N-terminal domain; PF08381: Transcription factor regulating root and shoot growth via Pin3	IPR000306: FYVE zinc finger; IPR000408: Regulator of chromosome condensation, RCC1; IPR009091: Regulator of chromosome condensation 1/beta-lactamase-inhibitor protein II; IPR011011: Zinc finger, FYVE/PHD-type; IPR013083: Zinc finger, RING/FYVE/PHD-type; IPR013591: Brevis radix (BRX) domain; IPR017455: Zinc finger, FYVE-related; IPR027988: Transcription factor BREVIS RADIX, N-terminal domain
TraesCS1D01G026200.2	tr|B9I3F6|B9I3F6_POPTR	Kinase family protein	PF00069: Protein kinase domain	IPR000719: Protein kinase domain; IPR008271: Serine/threonine-protein kinase, active site; IPR011009: Protein kinase-like domain
TraesCS1D01G028200.1	AT5G41550.1	Disease resistance protein (TIR-NBS-LRR class) family	PF00931: NB-ARC domain	IPR002182: NB-ARC; IPR011991: Winged helix-turn-helix DNA-binding domain; IPR027417: P-loop containing nucleoside triphosphate hydrolase; IPR032675: Leucine-rich repeat domain, L domain-like
TraesCS1D01G037900.1	tr|W5AKJ6|W5AKJ6_WHEAT	Chalcone-flavonone isomerase family protein	PF02431: Chalcone-flavanone isomerase	IPR016087: Chalcone isomerase; IPR016088: Chalcone isomerase, 3-layer sandwich; IPR016089: Chalcone isomerase, orthogonal bundle domain
TraesCS1D01G041800.1	tr|B9UZD1|B9UZD1_9LILI	ATP synthase subunit alpha
TraesCS1D01G042200.1	tr|M8CEB3|M8CEB3_AEGTA	Disease resistance protein RPM1	PF00931: NB-ARC domain	IPR002182: NB-ARC; IPR011991: Winged helix-turn-helix DNA-binding domain; IPR027417: P-loop containing nucleoside triphosphate hydrolase; IPR032675: Leucine-rich repeat domain, L domain-like
TraesCS1D01G058700.1	AT1G13920.4	Remorin family protein	PF03763: Remorin, C-terminal region	IPR005516: Remorin, C-terminal
TraesCS1D01G077900.1	tr|A0A1D5SMS7|A0A1D5SMS7_WHEAT	Formin-like protein	PF10409: C2 domain of PTEN tumour-suppressor protein; PF02181: Formin Homology 2 Domain	IPR000008: C2 domain; IPR014020: Tensin phosphatase, C2 domain; IPR015425: Formin, FH2 domain; IPR029021: Protein-tyrosine phosphatase-like; IPR029023: Tensin-type phosphatase domain
TraesCS1D01G078900.1	tr|Q10P40|Q10P40_ORYSJ	Cytochrome P450 family protein, expressed	PF00067: Cytochrome P450	IPR001128: Cytochrome P450; IPR002401: Cytochrome P450, E-class, group I; IPR017972: Cytochrome P450, conserved site
TraesCS1D01G092400.1	tr|A0A1D5T4V9|A0A1D5T4V9_WHEAT	Serine/threonine-protein kinase	PF01453: D-mannose binding lectin; PF00954: S-locus glycoprotein domain; PF08276: PAN-like domain; PF07714: Protein tyrosine kinase	IPR000719: Protein kinase domain; IPR000858: S-locus glycoprotein domain; IPR001245: Serine-threonine/tyrosine-protein kinase, catalytic domain; IPR001480: Bulb-type lectin domain; IPR003609: PAN/Apple domain; IPR008271: Serine/threonine-protein kinase, active site; IPR011009: Protein kinase-like domain; IPR017441: Protein kinase, ATP binding site; IPR024171: S-receptor-like serine/threonine-prot…
TraesCS1D01G093000.1	tr|A0A199URJ8|A0A199URJ8_ANACO	Pentatricopeptide repeat-containing protein	PF01535: PPR repeat; PF13041: PPR repeat family	IPR002885: Pentatricopeptide repeat; IPR011990: Tetratricopeptide-like helical domain
TraesCS1D01G110800.1	AT3G21240.1	4-coumarate:CoA ligase 2
TraesCS1D01G134300.1	tr|B6U153|B6U153_MAIZE	60S ribosomal protein L7	PF08079: Ribosomal L30 N-terminal domain; PF00327: Ribosomal protein L30p/L7e	IPR012988: Ribosomal protein L30, N-terminal; IPR016082: Ribosomal protein L30, ferredoxin-like fold domain
TraesCS1D01G142200.1	tr|M8BCY6|M8BCY6_AEGTA	Midasin	PF07728: AAA domain (dynein-related subfamily)	IPR002035: von Willebrand factor, type A; IPR003593: AAA+ ATPase domain; IPR011704: ATPase, dynein-related, AAA domain; IPR012099: Midasin; IPR025662: Sigma-54 interaction domain, ATP-binding site 1; IPR027417: P-loop containing nucleoside triphosphate hydrolase
TraesCS1D01G142700.1	tr|A0A0U2QGB6|A0A0U2QGB6_9LILI	3-ketoacyl-CoA thiolase	PF00108: Thiolase, N-terminal domain; PF02803: Thiolase, C-terminal domain	IPR002155: Thiolase; IPR016039: Thiolase-like; IPR020610: Thiolase, active site; IPR020613: Thiolase, conserved site; IPR020615: Thiolase, acyl-enzyme intermediate active site; IPR020616: Thiolase, N-terminal; IPR020617: Thiolase, C-terminal
TraesCS1D01G148800.4	tr|G7IDW0|G7IDW0_MEDTR	WD repeat protein, putative	PF00400: WD domain, G-beta repeat; PF12894: Anaphase-promoting complex subunit 4 WD40 domain	IPR001680: WD40 repeat; IPR015943: WD40/YVTN repeat-like-containing domain; IPR017986: WD40-repeat-containing domain; IPR019775: WD40 repeat, conserved site; IPR024977: Anaphase-promoting complex subunit 4, WD40 domain
TraesCS1D01G149200.1	tr|A0A089VC10|A0A089VC10_ORYNI	NBS-LRR disease resistance protein	PF00931: NB-ARC domain	IPR002182: NB-ARC; IPR011991: Winged helix-turn-helix DNA-binding domain; IPR027417: P-loop containing nucleoside triphosphate hydrolase; IPR032675: Leucine-rich repeat domain, L domain-like
TraesCS1D01G157600.2	tr|A0A199UFJ3|A0A199UFJ3_ANACO	Pre-mRNA-processing protein 40C	PF01846: FF domain; PF16512: p190-A and -B Rho GAPs FF domain	IPR001202: WW domain; IPR002713: FF domain; IPR032835: Rho GTPase-activating protein, FF domain
TraesCS1D01G167400.2	sp|Q0IWM5|NDX1_ORYSJ	Protein NEOXANTHIN-DEFICIENT 1		IPR023375: Acetoacetate decarboxylase beta barrel domain
TraesCS1D01G171800.1	tr|B6TXE3|B6TXE3_MAIZE	Fiber protein Fb34	PF06749: Protein of unknown function (DUF1218)	IPR009606: Protein of unknown function DUF1218
TraesCS1D01G188000.1	sp|Q6UUW6|CRLC_DICDI	Cyclic AMP receptor-like protein C
TraesCS1D01G195500.1	tr|B1N662|B1N662_SOLLC	Mitochondrial carrier protein	PF00153: Mitochondrial carrier protein	IPR018108: Mitochondrial substrate/solute carrier; IPR023395: Mitochondrial carrier domain
TraesCS1D01G208300.1	AT2G02030.1	F-box family protein	PF12937: F-box-like	IPR001810: F-box domain; IPR011042: Six-bladed beta-propeller, TolB-like
TraesCS1D01G244900.2	tr|B9RV87|B9RV87_RICCO	Protein kinase, putative	PF00069: Protein kinase domain; PF12796: Ankyrin repeats (3 copies)	IPR000719: Protein kinase domain; IPR002110: Ankyrin repeat; IPR011009: Protein kinase-like domain; IPR020683: Ankyrin repeat-containing domain
TraesCS1D01G248300.1	tr|A0A1E5VEK0|A0A1E5VEK0_9POAL	Protein WEAK CHLOROPLAST MOVEMENT UNDER BLUE LIGHT 1	PF05701: Weak chloroplast movement under blue light	IPR008545: WEB family
TraesCS1D01G273800.2	tr|D7MEU0|D7MEU0_ARALL	Kinase family protein	PF01657: Salt stress response/antifungal; PF07714: Protein tyrosine kinase	IPR000719: Protein kinase domain; IPR001245: Serine-threonine/tyrosine-protein kinase, catalytic domain; IPR002902: Gnk2-homologous domain; IPR008271: Serine/threonine-protein kinase, active site; IPR011009: Protein kinase-like domain
TraesCS1D01G276000.1	tr|M8CD06|M8CD06_AEGTA	Cell division protein ftsZ	PF00091: Tubulin/FtsZ family, GTPase domain; PF12327: FtsZ family, C-terminal domain	IPR000158: Cell division protein FtsZ; IPR003008: Tubulin/FtsZ, GTPase domain; IPR008280: Tubulin/FtsZ, C-terminal; IPR018316: Tubulin/FtsZ, 2-layer sandwich domain; IPR020805: Cell division protein FtsZ, conserved site; IPR024757: Cell division protein FtsZ, C-terminal
TraesCS1D01G277900.1	AT2G29670.2	Tetratricopeptide repeat (TPR)-like superfamily protein	PF14559: Tetratricopeptide repeat	IPR003107: HAT (Half-A-TPR) repeat; IPR011990: Tetratricopeptide-like helical domain; IPR013026: Tetratricopeptide repeat-containing domain
TraesCS1D01G283900.1	tr|A0A059PZ93|A0A059PZ93_9POAL	Chitinase	PF00704: Glycosyl hydrolases family 18	IPR000677: 2S globulin; IPR001223: Glycoside hydrolase family 18, catalytic domain; IPR001579: Glycoside hydrolase, chitinase active site; IPR017853: Glycoside hydrolase superfamily
TraesCS1D01G284600.1	tr|W5AJX6|W5AJX6_WHEAT	Very-long-chain (3R)-3-hydroxyacyl-CoA dehydratase	PF04387: Protein tyrosine phosphatase-like protein, PTPLA	IPR007482: Protein-tyrosine phosphatase-like, PTPLA
TraesCS1D01G290300.1	sp|Q8F7W8|MSRB_LEPIN	Peptide methionine sulfoxide reductase MsrB
TraesCS1D01G318800.1	tr|A0A1D5SU81|A0A1D5SU81_WHEAT	Peroxidase	PF00141: Peroxidase	IPR000823: Plant peroxidase; IPR002016: Haem peroxidase, plant/fungal/bacterial; IPR006311: Twin-arginine translocation pathway, signal sequence; IPR010255: Haem peroxidase
TraesCS1D01G335200.2	tr|B6TW10|B6TW10_MAIZE	Glucan endo-1,3-beta-glucosidase 1	PF07983: X8 domain	IPR012946: X8 domain
TraesCS1D01G336300.1	tr|A0A1D5SW62|A0A1D5SW62_WHEAT	Proline iminopeptidase	PF00561: alpha/beta hydrolase fold	IPR000073: Alpha/beta hydrolase fold-1; IPR002410: Peptidase S33; IPR005944: Proline iminopeptidase; IPR029058: Alpha/Beta hydrolase fold
TraesCS1D01G337500.2	tr|D0VBJ2|D0VBJ2_9POAL	O-methyltransferase-like protein	PF08100: Dimerisation domain; PF00891: O-methyltransferase	IPR001077: O-methyltransferase, family 2; IPR011991: Winged helix-turn-helix DNA-binding domain; IPR012967: Plant methyltransferase dimerisation; IPR016461: O-methyltransferase COMT-type; IPR029063: S-adenosyl-L-methionine-dependent methyltransferase
TraesCS1D01G343800.2	tr|A0A068TQ96|A0A068TQ96_COFCA	Kinesin-like protein	PF00307: Calponin homology (CH) domain; PF00225: Kinesin motor domain	IPR001715: Calponin homology domain; IPR001752: Kinesin motor domain; IPR027417: P-loop containing nucleoside triphosphate hydrolase
TraesCS1D01G361300.1	tr|F2ZAG0|F2ZAG0_PHAAN	Microtubule associated protein 65
TraesCS1D01G402600.1	sp|Q4UKJ1|RECN_RICFE	DNA repair protein RecN
TraesCS1D01G406500.1	AT5G66830.1	F-box protein (DUF295)	PF03478: Protein of unknown function (DUF295)	IPR001810: F-box domain; IPR005174: Domain unknown function DUF295
TraesCS1D01G411000.1	tr|A0A1B0Z5D1|A0A1B0Z5D1_MUSPR	Cold acclimation protein	PF05562: Cold acclimation protein WCOR413	IPR008892: Cold-regulated 413 protein
TraesCS1D01G417600.1	tr|A0A061G5T1|A0A061G5T1_THECC	Ubiquitin ligase protein cop1, putative isoform 1	PF00400: WD domain, G-beta repeat	IPR001680: WD40 repeat; IPR011009: Protein kinase-like domain; IPR015943: WD40/YVTN repeat-like-containing domain; IPR017986: WD40-repeat-containing domain; IPR019775: WD40 repeat, conserved site; IPR020472: G-protein beta WD-40 repeat
TraesCS1D01G421000.1	tr|A0A1E5UN47|A0A1E5UN47_9POAL	Pentatricopeptide repeat-containing protein	PF13041: PPR repeat family; PF01535: PPR repeat; PF14432: DYW family of nucleic acid deaminases	IPR002885: Pentatricopeptide repeat; IPR011990: Tetratricopeptide-like helical domain; IPR032867: DYW domain
TraesCS1D01G424800.1	tr|N1QYX7|N1QYX7_AEGTA	Disease resistance protein RPM1	PF00931: NB-ARC domain	IPR002182: NB-ARC; IPR011991: Winged helix-turn-helix DNA-binding domain; IPR027417: P-loop containing nucleoside triphosphate hydrolase; IPR032675: Leucine-rich repeat domain, L domain-like
TraesCS1D01G428300.1	AT3G30775.2	Methylenetetrahydrofolate reductase family protein
TraesCS1D01G434100.2	tr|A0A1J3HS24|A0A1J3HS24_NOCCA	Indole-3-acetic acid-amido synthetase GH3.3	PF03321: GH3 auxin-responsive promoter	IPR004993: GH3 family
TraesCS1D01G438700.1	tr|N1QTZ5|N1QTZ5_AEGTA	Paired amphipathic helix protein Sin3	PF02671: Paired amphipathic helix repeat; PF08295: Sin3 family co-repressor	IPR003822: Paired amphipathic helix; IPR013194: Histone deacetylase interacting domain
TraesCS1D01G439600.1	tr|A0A199URD3|A0A199URD3_ANACO	Lysine-specific demethylase	PF02375: jmjN domain; PF02373: JmjC domain, hydroxylase; PF02928: C5HC2 zinc finger; PF05964: F/Y-rich N-terminus; PF05965: F/Y rich C-terminus	IPR003347: JmjC domain; IPR003349: JmjN domain; IPR003888: FY-rich, N-terminal; IPR003889: FY-rich, C-terminal; IPR004198: Zinc finger, C5HC2-type
TraesCS1D01G442500.1	tr|U5GQI1|U5GQI1_POPTR	Kinase family protein	PF07714: Protein tyrosine kinase	IPR000719: Protein kinase domain; IPR001245: Serine-threonine/tyrosine-protein kinase, catalytic domain; IPR008266: Tyrosine-protein kinase, active site; IPR011009: Protein kinase-like domain; IPR014729: Rossmann-like alpha/beta/alpha sandwich fold
TraesCS1D01G444400.1	AT1G22790.2	Low affinity potassium transport system protein
TraesCS1D01G450200.1	tr|A0A072UIT4|A0A072UIT4_MEDTR	TATA-binding protein associated factor-like protein	PF12054: Domain of unknown function (DUF3535); PF02985: HEAT repeat; PF00176: SNF2 family N-terminal domain; PF00271: Helicase conserved C-terminal domain	IPR000330: SNF2-related, N-terminal domain; IPR000357: HEAT repeat; IPR001650: Helicase, C-terminal; IPR011989: Armadillo-like helical; IPR014001: Helicase superfamily 1/2, ATP-binding domain; IPR016024: Armadillo-type fold; IPR021133: HEAT, type 2; IPR022707: Domain of unknown function DUF3535; IPR027417: P-loop containing nucleoside triphosphate hydrolase
TraesCS1D01G451800.1	tr|A9PCH9|A9PCH9_POPTR	Small nuclear ribonucleoprotein	PF01423: LSM domain	IPR001163: LSM domain, eukaryotic/archaea-type; IPR010920: LSM domain
TraesCS1D01G453800.1	tr|A0A061FG24|A0A061FG24_THECC	Receptor protein kinase, putative	PF08263: Leucine rich repeat N-terminal domain; PF00560: Leucine Rich Repeat; PF13855: Leucine rich repeat; PF00069: Protein kinase domain	IPR000719: Protein kinase domain; IPR001611: Leucine-rich repeat; IPR003591: Leucine-rich repeat, typical subtype; IPR008266: Tyrosine-protein kinase, active site; IPR011009: Protein kinase-like domain; IPR013210: Leucine-rich repeat-containing N-terminal, plant-type; IPR017441: Protein kinase, ATP binding site; IPR032675: Leucine-rich repeat domain, L domain-like
TraesCS2A01G010300.1	tr|A0A061FG24|A0A061FG24_THECC	Receptor protein kinase, putative	PF08263: Leucine rich repeat N-terminal domain; PF13855: Leucine rich repeat; PF00069: Protein kinase domain	IPR000719: Protein kinase domain; IPR001611: Leucine-rich repeat; IPR003591: Leucine-rich repeat, typical subtype; IPR008266: Tyrosine-protein kinase, active site; IPR011009: Protein kinase-like domain; IPR013210: Leucine-rich repeat-containing N-terminal, plant-type; IPR017441: Protein kinase, ATP binding site; IPR032675: Leucine-rich repeat domain, L domain-like
TraesCS2A01G017300.1	AT1G56400.2	F-box family protein	PF08387: FBD	IPR006566: FBD domain; IPR032675: Leucine-rich repeat domain, L domain-like
TraesCS2A01G035000.1	sp|Q9UBQ7|GRHPR_HUMAN	Glyoxylate reductase/hydroxypyruvate reductase	PF00389: D-isomer specific 2-hydroxyacid dehydrogenase, catalytic domain; PF02826: D-isomer specific 2-hydroxyacid dehydrogenase, NAD binding domain	IPR006139: D-isomer specific 2-hydroxyacid dehydrogenase, catalytic domain; IPR006140: D-isomer specific 2-hydroxyacid dehydrogenase, NAD-binding domain; IPR016040: NAD(P)-binding domain; IPR029752: D-isomer specific 2-hydroxyacid dehydrogenase, NAD-binding domain conserved site 1
TraesCS2A01G037900.1	tr|A0A061EMA7|A0A061EMA7_THECC	2-oxoglutarate (2OG) and Fe(II)-dependent oxygenase superfamily protein, putative	PF14226: non-haem dioxygenase in morphine synthesis N-terminal; PF03171: 2OG-Fe(II) oxygenase superfamily	IPR005123: Oxoglutarate/iron-dependent dioxygenase; IPR026992: Non-haem dioxygenase N-terminal domain; IPR027443: Isopenicillin N synthase-like
TraesCS2A01G050700.1	AT1G71320.1	F-box family protein	PF00646: F-box domain	IPR001810: F-box domain
TraesCS2A01G059700.1	AT3G60790.1	F-box family protein	PF08387: FBD	IPR001810: F-box domain; IPR006566: FBD domain; IPR032675: Leucine-rich repeat domain, L domain-like
TraesCS2A01G067900.2	AT4G08850.2	Leucine-rich repeat receptor-like protein kinase family protein	PF08263: Leucine rich repeat N-terminal domain; PF13855: Leucine rich repeat; PF07714: Protein tyrosine kinase	IPR000719: Protein kinase domain; IPR001245: Serine-threonine/tyrosine-protein kinase, catalytic domain; IPR001611: Leucine-rich repeat; IPR003591: Leucine-rich repeat, typical subtype; IPR011009: Protein kinase-like domain; IPR013210: Leucine-rich repeat-containing N-terminal, plant-type; IPR032675: Leucine-rich repeat domain, L domain-like
TraesCS2A01G072400.2	tr|M8B0U2|M8B0U2_AEGTA	Thylakoid lumenal 15.0 kDa protein 2, chloroplastic
TraesCS2A01G090600.1	tr|E7CWB5|E7CWB5_WHEAT	Lectin receptor kinase	PF00139: Legume lectin domain; PF00069: Protein kinase domain	IPR000719: Protein kinase domain; IPR001220: Legume lectin domain; IPR008271: Serine/threonine-protein kinase, active site; IPR011009: Protein kinase-like domain; IPR013320: Concanavalin A-like lectin/glucanase domain; IPR017441: Protein kinase, ATP binding site
TraesCS2A01G102200.3	tr|Q9LJV8|Q9LJV8_ARATH	Glycine-rich protein
TraesCS2A01G104300.1	tr|B4FZ90|B4FZ90_MAIZE	F-box domain containing protein		IPR001810: F-box domain
TraesCS2A01G113300.1	tr|R7W2W1|R7W2W1_AEGTA	Cucumisin	PF07893: Protein of unknown function (DUF1668)	IPR012871: Protein of unknown function DUF1677, Oryza sativa; IPR015915: Kelch-type beta propeller
TraesCS2A01G119000.1	tr|Q6Z1B3|Q6Z1B3_ORYSJ	F-box protein-like	PF12937: F-box-like	IPR001810: F-box domain; IPR032675: Leucine-rich repeat domain, L domain-like
TraesCS2A01G143500.1	sp|Q9MAA7|GID1A_ARATH	Gibberellin receptor GID1A	PF07859: alpha/beta hydrolase fold	IPR002168: Lipase, GDXG, putative histidine active site; IPR013094: Alpha/beta hydrolase fold-3; IPR029058: Alpha/Beta hydrolase fold
TraesCS2A01G176700.2	tr|Q941H9|Q941H9_TOBAC	RNA-binding protein	PF00076: RNA recognition motif. (a.k.a. RRM, RBD, or RNP domain)	IPR000504: RNA recognition motif domain
TraesCS2A01G218100.1	tr|Q69IQ0|Q69IQ0_ORYSJ	Ankyrin repeat protein-like	PF12796: Ankyrin repeats (3 copies); PF13962: Domain of unknown function	IPR002110: Ankyrin repeat; IPR020683: Ankyrin repeat-containing domain; IPR026961: PGG domain
TraesCS2A01G222400.1	tr|G7IXN7|G7IXN7_MEDTR	DUF4228 domain protein
TraesCS2A01G223900.1	tr|A0A1D5TNJ7|A0A1D5TNJ7_WHEAT	Serine/threonine-protein kinase RIO1	PF01163: RIO1 family	IPR000687: RIO kinase; IPR000719: Protein kinase domain; IPR011009: Protein kinase-like domain; IPR017407: Serine/threonine-protein kinase Rio1; IPR018935: RIO kinase, conserved site
TraesCS2A01G263100.1	AT4G13985.1	FBD-associated F-box protein		IPR001810: F-box domain; IPR032675: Leucine-rich repeat domain, L domain-like
TraesCS2A01G264500.1	tr|A0A1D1YSN1|A0A1D1YSN1_9ARAE	Nitrate transporter 1.2	PF00854: POT family	IPR000109: Proton-dependent oligopeptide transporter family; IPR020846: Major facilitator superfamily domain
TraesCS2A01G298000.1	tr|B9IIK9|B9IIK9_POPTR	U-box domain-containing family protein	PF04564: U-box domain	IPR003613: U box domain; IPR011989: Armadillo-like helical; IPR013083: Zinc finger, RING/FYVE/PHD-type; IPR016024: Armadillo-type fold
TraesCS2A01G301600.1	AT4G15570.3	P-loop containing nucleoside triphosphate hydrolases superfamily protein	PF13086: AAA domain; PF13087: AAA domain	IPR027417: P-loop containing nucleoside triphosphate hydrolase
TraesCS2A01G302600.1	tr|B6T8E7|B6T8E7_MAIZE	40S ribosomal protein S10	PF03501: Plectin/S10 domain	IPR005326: Plectin/S10, N-terminal
TraesCS2A01G305100.1	sp|P23098|DYHC_TRIGR	Dynein beta chain, ciliary
TraesCS2A01G326000.1	tr|A0A151RA30|A0A151RA30_CAJCA	Serine/threonine protein phosphatase 7 long form isogeny	PF10536: Plant mobile domain	IPR019557: Aminotransferase-like, plant mobile domain
TraesCS2A01G326400.2	tr|A0A061EAY6|A0A061EAY6_THECC	NAC domain protein,	PF02365: No apical meristem (NAM) protein	IPR003441: NAC domain
TraesCS2A01G335600.1	tr|A0A061G4Y5|A0A061G4Y5_THECC	Zinc finger family protein		IPR013087: Zinc finger C2H2-type; IPR029060: PIN domain-like
TraesCS2A01G350300.1	tr|M7ZCU0|M7ZCU0_TRIUA	Nitrate transporter 1.2	PF00854: POT family	IPR000109: Proton-dependent oligopeptide transporter family; IPR020846: Major facilitator superfamily domain
TraesCS2A01G357000.1	tr|A0A1E5UR64|A0A1E5UR64_9POAL	Protein ROOT PRIMORDIUM DEFECTIVE 1	PF11955: Plant organelle RNA recognition domain	IPR021099: Plant organelle RNA recognition domain
TraesCS2A01G361700.1	tr|M8BKJ5|M8BKJ5_AEGTA	Disease resistance protein RPM1	PF00931: NB-ARC domain	IPR002182: NB-ARC; IPR011991: Winged helix-turn-helix DNA-binding domain; IPR032675: Leucine-rich repeat domain, L domain-like
TraesCS2A01G365400.1	tr|I0Z9P5|I0Z9P5_COCSC	Ubiquinone/menaquinone biosynthesis methyltransferase	PF01209: ubiE/COQ5 methyltransferase family	IPR004033: UbiE/COQ5 methyltransferase; IPR023576: UbiE/COQ5 methyltransferase, conserved site; IPR029063: S-adenosyl-L-methionine-dependent methyltransferase; IPR032904: 2-phytyl-1,4-naphtoquinone methyltransferase MenG
TraesCS2A01G371500.1	tr|C0LZ70|C0LZ70_NANDO	Short chain dehydrogenase/reductase	PF00106: short chain dehydrogenase	IPR002347: Short-chain dehydrogenase/reductase SDR; IPR016040: NAD(P)-binding domain
TraesCS2A01G374100.2	tr|A0A0K9NYG1|A0A0K9NYG1_ZOSMR	ABC transporter G family member	PF00005: ABC transporter; PF01061: ABC-2 type transporter	IPR003439: ABC transporter-like; IPR003593: AAA+ ATPase domain; IPR013525: ABC-2 type transporter; IPR017871: ABC transporter, conserved site; IPR027417: P-loop containing nucleoside triphosphate hydrolase
TraesCS2A01G427100.1	tr|A0A193H6V8|A0A193H6V8_AEGBI	Cold-responsive protein WCOR15
TraesCS2A01G443400.3	sp|Q5E7L5|IF2_VIBF1	Translation initiation factor IF-2
TraesCS2A01G481500.1	tr|M7YUS2|M7YUS2_TRIUA	Anthocyanidin reductase	PF01370: NAD dependent epimerase/dehydratase family	IPR001509: NAD-dependent epimerase/dehydratase; IPR016040: NAD(P)-binding domain
TraesCS2A01G487000.2	tr|B9I0M3|B9I0M3_POPTR	Phospholipid/glycerol acyltransferase family protein	PF01553: Acyltransferase	IPR000872: Tafazzin; IPR002123: Phospholipid/glycerol acyltransferase
TraesCS2A01G521100.1	tr|Q0DV73|Q0DV73_ORYSJ	(RAP Annotation release2) Conserved hypothetical protein
TraesCS2A01G524800.1	tr|A0A0N9H132|A0A0N9H132_MAIZE	Plant elicitor peptide 2
TraesCS2A01G528700.3	tr|M8BEL6|M8BEL6_AEGTA	Double-strand break repair protein MRE11	PF00149: Calcineurin-like phosphoesterase; PF04152: Mre11 DNA-binding presumed domain	IPR003701: DNA double-strand break repair protein Mre11; IPR004843: Calcineurin-like phosphoesterase domain, ApaH type; IPR007281: Mre11, DNA-binding; IPR029052: Metallo-dependent phosphatase-like
TraesCS2A01G531100.1	tr|A0A0A8JXV7|A0A0A8JXV7_ORYSI	Pentatricopeptide repeat-containing protein	PF12854: PPR repeat; PF13041: PPR repeat family; PF01535: PPR repeat	IPR002885: Pentatricopeptide repeat
TraesCS2A01G532700.1	tr|I3SWV8|I3SWV8_MEDTR	Wound-responsive family protein	PF12609: Wound-induced protein	IPR022251: Protein of unknown function wound-induced
TraesCS2A01G538800.3	tr|W5BGF6|W5BGF6_WHEAT	Ubiquitin carboxyl-terminal hydrolase	PF01088: Ubiquitin carboxyl-terminal hydrolase, family 1	IPR001578: Peptidase C12, ubiquitin carboxyl-terminal hydrolase
TraesCS2A01G547400.1	AT1G55660.2	FBD, F-box and Leucine Rich Repeat domains containing protein
TraesCS2A01G553900.1	tr|A0A061ET59|A0A061ET59_THECC	ARM repeat superfamily protein		IPR011989: Armadillo-like helical; IPR016024: Armadillo-type fold
TraesCS2A01G564300.1	tr|A9UKM2|A9UKM2_HORVU	NBS-LRR resistance-like protein		IPR011991: Winged helix-turn-helix DNA-binding domain; IPR032675: Leucine-rich repeat domain, L domain-like
TraesCS2A01G573900.1	tr|W5AS89|W5AS89_WHEAT	Peroxidase	PF00141: Peroxidase	IPR000823: Plant peroxidase; IPR002016: Haem peroxidase, plant/fungal/bacterial; IPR010255: Haem peroxidase; IPR019793: Peroxidases heam-ligand binding site; IPR019794: Peroxidase, active site
TraesCS2A01G578900.2	AT3G59700.1	lectin-receptor kinase	PF00168: C2 domain; PF00069: Protein kinase domain	IPR000008: C2 domain; IPR000719: Protein kinase domain; IPR011009: Protein kinase-like domain; IPR017441: Protein kinase, ATP binding site
TraesCS2A01G580100.1	tr|M8A733|M8A733_TRIUA	tRNA-specific adenosine deaminase 1	PF02137: Adenosine-deaminase (editase) domain	IPR002466: Adenosine deaminase/editase
TraesCS2A01G589900.1	tr|A0A072UNY3|A0A072UNY3_MEDTR	Receptor-like kinase	PF00069: Protein kinase domain	IPR000719: Protein kinase domain; IPR008271: Serine/threonine-protein kinase, active site; IPR011009: Protein kinase-like domain; IPR017441: Protein kinase, ATP binding site
TraesCS2B01G005300.1	tr|B6U4Q7|B6U4Q7_MAIZE	Sterol 3-beta-glucosyltransferase	PF03033: Glycosyltransferase family 28 N-terminal domain; PF00201: UDP-glucoronosyl and UDP-glucosyl transferase	IPR002213: UDP-glucuronosyl/UDP-glucosyltransferase; IPR004276: Glycosyltransferase family 28, N-terminal domain
TraesCS2B01G021400.1	tr|Q9XGZ2|Q9XGZ2_ARATH	Leucine-rich repeat receptor-like protein kinase	PF13855: Leucine rich repeat	IPR001611: Leucine-rich repeat; IPR032675: Leucine-rich repeat domain, L domain-like
TraesCS2B01G034800.1	tr|M8ANY8|M8ANY8_AEGTA	GDSL esterase/lipase	PF00657: GDSL-like Lipase/Acylhydrolase	IPR001087: GDSL lipase/esterase; IPR013830: SGNH hydrolase-type esterase domain
TraesCS2B01G040000.1	tr|G7K3S2|G7K3S2_MEDTR	12-oxophytodienoate reductase-like protein	PF00724: NADH:flavin oxidoreductase / NADH oxidase family	IPR001155: NADH:flavin oxidoreductase/NADH oxidase, N-terminal; IPR013785: Aldolase-type TIM barrel
TraesCS2B01G054700.2	tr|B6T6Q2|B6T6Q2_MAIZE	Phosphoglycerate mutase-like protein	PF00300: Histidine phosphatase superfamily (branch 1)	IPR013078: Histidine phosphatase superfamily, clade-1; IPR029033: Histidine phosphatase superfamily
TraesCS2B01G054900.1	tr|A0A1B0Z597|A0A1B0Z597_ORYSA	Disease resistance protein	PF00931: NB-ARC domain	IPR002182: NB-ARC; IPR011991: Winged helix-turn-helix DNA-binding domain; IPR027417: P-loop containing nucleoside triphosphate hydrolase; IPR032675: Leucine-rich repeat domain, L domain-like
TraesCS2B01G057300.1	tr|G7J445|G7J445_MEDTR	Zinc finger (C3HC4-type RING finger) family protein	PF17123: RING-like zinc finger; PF13519: von Willebrand factor type A domain	IPR001841: Zinc finger, RING-type; IPR002035: von Willebrand factor, type A; IPR013083: Zinc finger, RING/FYVE/PHD-type
TraesCS2B01G062700.1	tr|Q9FVL6|Q9FVL6_SOLLC	Sucrose transporter-like protein
TraesCS2B01G078700.1	tr|B9R8D9|B9R8D9_RICCO	Alcohol dehydrogenase, putative	PF08240: Alcohol dehydrogenase GroES-like domain; PF00107: Zinc-binding dehydrogenase	IPR002328: Alcohol dehydrogenase, zinc-type, conserved site; IPR011032: GroES-like; IPR013149: Alcohol dehydrogenase, C-terminal; IPR013154: Alcohol dehydrogenase, N-terminal; IPR016040: NAD(P)-binding domain; IPR020843: Polyketide synthase, enoylreductase domain
TraesCS2B01G083900.3	tr|A0A072V3C4|A0A072V3C4_MEDTR	CW7 protein, putative	PF09741: Uncharacterized conserved protein (DUF2045)	IPR019141: Protein of unknown function DUF2045
TraesCS2B01G101200.1	sp|A1TKC8|MRAY_ACIAC	Phospho-N-acetylmuramoyl-pentapeptide-transferase	PF07762: Protein of unknown function (DUF1618)	IPR011676: Domain of unknown function DUF1618
TraesCS2B01G129800.1	tr|C1KAE3|C1KAE3_HORVU	NBS-LRR disease resistance protein-like protein	PF00931: NB-ARC domain	IPR002182: NB-ARC; IPR003656: Zinc finger, BED-type; IPR006553: Leucine-rich repeat, cysteine-containing subtype; IPR011991: Winged helix-turn-helix DNA-binding domain; IPR027417: P-loop containing nucleoside triphosphate hydrolase; IPR032675: Leucine-rich repeat domain, L domain-like
TraesCS2B01G135500.2	tr|A0A072U799|A0A072U799_MEDTR	Cation calcium exchanger	PF01699: Sodium/calcium exchanger protein	IPR004837: Sodium/calcium exchanger membrane region
TraesCS2B01G145700.1	tr|M8BN23|M8BN23_AEGTA	4-alpha-glucanotransferase	PF00686: Starch binding domain; PF02446: 4-alpha-glucanotransferase	IPR002044: Carbohydrate binding module family 20; IPR003385: Glycoside hydrolase, family 77; IPR013783: Immunoglobulin-like fold; IPR013784: Carbohydrate-binding-like fold; IPR017853: Glycoside hydrolase superfamily
TraesCS2B01G151600.2	tr|B7UBD5|B7UBD5_SETIT	NBS-LRR disease resistance protein	PF00931: NB-ARC domain	IPR002182: NB-ARC; IPR011991: Winged helix-turn-helix DNA-binding domain; IPR027417: P-loop containing nucleoside triphosphate hydrolase; IPR032675: Leucine-rich repeat domain, L domain-like
TraesCS2B01G155000.1	tr|A0A118K0P9|A0A118K0P9_CYNCS	DNA glycosylase	PF00730: HhH-GPD superfamily base excision DNA repair protein	IPR003265: HhH-GPD domain; IPR011257: DNA glycosylase
TraesCS2B01G176700.1	AT5G66750.1	chromatin remodeling 1	PF00176: SNF2 family N-terminal domain; PF00271: Helicase conserved C-terminal domain	IPR000330: SNF2-related, N-terminal domain; IPR001650: Helicase, C-terminal; IPR010003: HARP domain; IPR014001: Helicase superfamily 1/2, ATP-binding domain; IPR027417: P-loop containing nucleoside triphosphate hydrolase
TraesCS2B01G224000.1	tr|M8BAP7|M8BAP7_AEGTA	Phenylalanine ammonia-lyase	PF00221: Aromatic amino acid lyase	IPR001106: Aromatic amino acid lyase; IPR005922: Phenylalanine ammonia-lyase; IPR008948: L-Aspartase-like; IPR022313: Phenylalanine/histidine ammonia-lyases, active site; IPR023144: Phenylalanine ammonia-lyase, shielding domain; IPR024083: Fumarase/histidase, N-terminal
TraesCS2B01G229500.2	tr|A0A1D6HK60|A0A1D6HK60_MAIZE	Kinesin-like protein	PF00225: Kinesin motor domain	IPR001752: Kinesin motor domain; IPR019821: Kinesin motor domain, conserved site; IPR027417: P-loop containing nucleoside triphosphate hydrolase
TraesCS2B01G254600.1	tr|O80781|O80781_ARATH	Polynucleotidyl transferase, ribonuclease H-like superfamily protein	PF13456: Reverse transcriptase-like	IPR012337: Ribonuclease H-like domain
TraesCS2B01G272400.1	sp|Q9BTT6|LRRC1_HUMAN	Leucine-rich repeat-containing protein 1		IPR001611: Leucine-rich repeat; IPR007110: Immunoglobulin-like domain; IPR013783: Immunoglobulin-like fold; IPR032675: Leucine-rich repeat domain, L domain-like
TraesCS2B01G280100.2	tr|A0A061DTI0|A0A061DTI0_THECC	ERD (Early-responsive to dehydration stress) family protein	PF13967: Late exocytosis, associated with Golgi transport; PF14703: Cytosolic domain of 10TM putative phosphate transporter; PF02714: Calcium-dependent channel, 7TM region, putative phosphate	IPR003864: Calcium-dependent channel, 7TM region, putative phosphate; IPR027815: 10TM putative phosphate transporter, cytosolic domain; IPR032880: Calcium permeable stress-gated cation channel 1, N-terminal transmembrane domain
TraesCS2B01G365100.1	tr|A0A1D1XEM2|A0A1D1XEM2_9ARAE	Protein FAR1-RELATED SEQUENCE 5	PF03101: FAR1 DNA-binding domain; PF10551: MULE transposase domain; PF04434: SWIM zinc finger	IPR004330: FAR1 DNA binding domain; IPR006564: Zinc finger, PMZ-type; IPR007527: Zinc finger, SWIM-type; IPR018289: MULE transposase domain
TraesCS2B01G384700.1	tr|A0A1D5UN74|A0A1D5UN74_WHEAT	Serine/threonine-protein kinase	PF01453: D-mannose binding lectin; PF00954: S-locus glycoprotein domain; PF08276: PAN-like domain	IPR000858: S-locus glycoprotein domain; IPR001480: Bulb-type lectin domain; IPR003609: PAN/Apple domain
TraesCS2B01G397800.1	sp|Q5BJC1|SPTSA_DANRE	Serine palmitoyltransferase small subunit A	PF11779: Small subunit of serine palmitoyltransferase-like	IPR024512: Small subunit of serine palmitoyltransferase-like
TraesCS2B01G410100.1	tr|A0A1E5V1R5|A0A1E5V1R5_9POAL	Pentatricopeptide repeat-containing protein	PF13812: Pentatricopeptide repeat domain; PF13181: Tetratricopeptide repeat; PF01535: PPR repeat	IPR002885: Pentatricopeptide repeat; IPR011990: Tetratricopeptide-like helical domain; IPR019734: Tetratricopeptide repeat
TraesCS2B01G439200.1	tr|A0A072U8Q8|A0A072U8Q8_MEDTR	RNA polymerase II, Rpb4, core protein	PF03874: RNA polymerase Rpb4	IPR005574: RNA polymerase II, Rpb4; IPR006590: RNA polymerase II, Rpb4, core; IPR010997: HRDC-like
TraesCS2B01G446600.1	tr|A0A151RGD3|A0A151RGD3_CAJCA	Serine/threonine protein phosphatase 7 long form isogeny	PF10536: Plant mobile domain	IPR019557: Aminotransferase-like, plant mobile domain
TraesCS2B01G457600.1	tr|W8E036|W8E036_JATCU	Ascorbate peroxidase	PF00141: Peroxidase	IPR002016: Haem peroxidase, plant/fungal/bacterial; IPR002207: Plant ascorbate peroxidase; IPR010255: Haem peroxidase
TraesCS2B01G478900.1	AT1G65920.1	Regulator of chromosome condensation (RCC1) family with FYVE zinc finger domain-containing protein	PF00415: Regulator of chromosome condensation (RCC1) repeat; PF01363: FYVE zinc finger; PF13713: Transcription factor BRX N-terminal domain; PF08381: Transcription factor regulating root and shoot growth via Pin3	IPR000306: FYVE zinc finger; IPR000408: Regulator of chromosome condensation, RCC1; IPR009091: Regulator of chromosome condensation 1/beta-lactamase-inhibitor protein II; IPR011011: Zinc finger, FYVE/PHD-type; IPR011993: PH domain-like; IPR013083: Zinc finger, RING/FYVE/PHD-type; IPR013591: Brevis radix (BRX) domain; IPR017455: Zinc finger, FYVE-related; IPR027988: Transcription factor BREVIS RAD…
TraesCS2B01G482700.1	tr|Q40032|Q40032_HORVU	BLT14.1 protein
TraesCS2B01G491600.1	AT5G45540.1	transmembrane protein, putative (DUF594)	PF13968: Domain of unknown function (DUF4220); PF04578: Protein of unknown function, DUF594	IPR007658: Protein of unknown function DUF594; IPR025315: Domain of unknown function DUF4220
TraesCS2B01G491700.2	tr|B9H112|B9H112_POPTR	Starch synthase family protein	PF16760: Starch/carbohydrate-binding module (family 53); PF08323: Starch synthase catalytic domain; PF00534: Glycosyl transferases group 1	IPR001296: Glycosyl transferase, family 1; IPR005085: Carbohydrate binding module family 25; IPR011835: Bacterial/plant glycogen synthase; IPR013534: Starch synthase, catalytic domain; IPR013783: Immunoglobulin-like fold
TraesCS2B01G499100.1	tr|B9SZK5|B9SZK5_RICCO	Receptor-kinase, putative	PF08263: Leucine rich repeat N-terminal domain; PF13855: Leucine rich repeat; PF00069: Protein kinase domain	IPR000719: Protein kinase domain; IPR001611: Leucine-rich repeat; IPR003591: Leucine-rich repeat, typical subtype; IPR008271: Serine/threonine-protein kinase, active site; IPR011009: Protein kinase-like domain; IPR013210: Leucine-rich repeat-containing N-terminal, plant-type; IPR017441: Protein kinase, ATP binding site; IPR032675: Leucine-rich repeat domain, L domain-like
TraesCS2B01G528700.1	tr|A7UMA9|A7UMA9_WHEAT	CsAtPR5
TraesCS2B01G530900.1	tr|A7UMA9|A7UMA9_WHEAT	CsAtPR5
TraesCS2B01G554800.1	sp|Q8IDX6|RBP2A_PLAF7	Reticulocyte-binding protein 2 homolog a
TraesCS2B01G583400.1	sp|Q0BYD3|RL15_HYPNA	50S ribosomal protein L15	PF12937: F-box-like	IPR001810: F-box domain
TraesCS2B01G589200.2	tr|A0A151R5A6|A0A151R5A6_CAJCA	Protein FAR1-RELATED SEQUENCE 5	PF03101: FAR1 DNA-binding domain; PF10551: MULE transposase domain	IPR004330: FAR1 DNA binding domain; IPR006564: Zinc finger, PMZ-type; IPR007527: Zinc finger, SWIM-type; IPR018289: MULE transposase domain
TraesCS2B01G611000.2	tr|Q56US1|Q56US1_ORYSJ	Inorganic pyrophosphatase	PF00719: Inorganic pyrophosphatase	IPR008162: Inorganic pyrophosphatase
TraesCS2D01G005000.1	tr|M9QX03|M9QX03_ORYSI	Terpene synthase	PF01397: Terpene synthase, N-terminal domain; PF03936: Terpene synthase family, metal binding domain	IPR001906: Terpene synthase, N-terminal domain; IPR005630: Terpene synthase, metal-binding domain; IPR008930: Terpenoid cyclases/protein prenyltransferase alpha-alpha toroid; IPR008949: Isoprenoid synthase domain
TraesCS2D01G009100.2	tr|Q94LJ1|Q94LJ1_ORYSJ	Major Facilitator Superfamily protein, expressed	PF00854: POT family	IPR000109: Proton-dependent oligopeptide transporter family; IPR020846: Major facilitator superfamily domain
TraesCS2D01G017600.1	tr|A0A0U1WYK9|A0A0U1WYK9_ORYGL	Protein kinase	PF00139: Legume lectin domain; PF00069: Protein kinase domain	IPR000719: Protein kinase domain; IPR001220: Legume lectin domain; IPR008271: Serine/threonine-protein kinase, active site; IPR011009: Protein kinase-like domain; IPR013320: Concanavalin A-like lectin/glucanase domain; IPR019825: Legume lectin, beta chain, Mn/Ca-binding site
TraesCS2D01G025100.1	tr|M8ANS6|M8ANS6_TRIUA	Glycosyltransferase	PF00201: UDP-glucoronosyl and UDP-glucosyl transferase	IPR002213: UDP-glucuronosyl/UDP-glucosyltransferase
TraesCS2D01G037100.1	tr|R7W948|R7W948_AEGTA	L-gulonolactone oxidase	PF01565: FAD binding domain; PF04030: D-arabinono-1,4-lactone oxidase	IPR006094: FAD linked oxidase, N-terminal; IPR007173: D-arabinono-1,4-lactone oxidase; IPR010030: L-gulonolactone oxidase, plant; IPR016166: FAD-binding, type 2; IPR016167: FAD-binding, type 2, subdomain 1; IPR016169: CO dehydrogenase flavoprotein-like, FAD-binding, subdomain 2
TraesCS2D01G037700.2	tr|A0A0K9PII9|A0A0K9PII9_ZOSMR	23S rRNA (Uracil-5-)-methyltransferase	PF13847: Methyltransferase domain; PF05958: tRNA (Uracil-5-)-methyltransferase	IPR000504: RNA recognition motif domain; IPR000571: Zinc finger, CCCH-type; IPR010280: (Uracil-5)-methyltransferase family; IPR025714: Methyltransferase domain; IPR029063: S-adenosyl-L-methionine-dependent methyltransferase; IPR030390: RNA methyltransferase TrmA, active site
TraesCS2D01G045400.1	tr|W0NT67|W0NT67_MAIZE	NBS-LRR disease resistance protein		IPR032675: Leucine-rich repeat domain, L domain-like
TraesCS2D01G055900.1	tr|B6SW37|B6SW37_MAIZE	Protein kinase	PF00139: Legume lectin domain; PF07714: Protein tyrosine kinase	IPR000719: Protein kinase domain; IPR001220: Legume lectin domain; IPR001245: Serine-threonine/tyrosine-protein kinase, catalytic domain; IPR008271: Serine/threonine-protein kinase, active site; IPR011009: Protein kinase-like domain; IPR013320: Concanavalin A-like lectin/glucanase domain; IPR017441: Protein kinase, ATP binding site; IPR019825: Legume lectin, beta chain, Mn/Ca-binding site
TraesCS2D01G057300.1	AT4G08850.2	Leucine-rich repeat receptor-like protein kinase family protein	PF08263: Leucine rich repeat N-terminal domain; PF00560: Leucine Rich Repeat; PF13855: Leucine rich repeat	IPR001611: Leucine-rich repeat; IPR003591: Leucine-rich repeat, typical subtype; IPR013210: Leucine-rich repeat-containing N-terminal, plant-type; IPR032675: Leucine-rich repeat domain, L domain-like
TraesCS2D01G074800.1	tr|B6T417|B6T417_MAIZE	IAA-amino acid hydrolase ILR1	PF01546: Peptidase family M20/M25/M40; PF07687: Peptidase dimerisation domain	IPR002933: Peptidase M20; IPR011650: Peptidase M20, dimerisation domain; IPR017439: Amidohydrolase
TraesCS2D01G082700.1	tr|P93350|P93350_TOBAC	Omega-3 fatty acid desaturase	PF11960: Domain of unknown function (DUF3474); PF00487: Fatty acid desaturase	IPR005804: Fatty acid desaturase domain; IPR021863: Fatty acid desaturase, N-terminal
TraesCS2D01G084400.1	tr|A0A072UWX1|A0A072UWX1_MEDTR	Protein phosphatase 2C-like protein	PF00481: Protein phosphatase 2C	IPR000222: PPM-type phosphatase, divalent cation binding; IPR001932: PPM-type phosphatase domain
TraesCS2D01G085100.2	tr|G7KSA9|G7KSA9_MEDTR	Importin-like protein	PF03810: Importin-beta N-terminal domain	IPR001494: Importin-beta, N-terminal domain; IPR011989: Armadillo-like helical; IPR016024: Armadillo-type fold
TraesCS2D01G092700.1	AT2G47480.1	DUF3511 domain protein, putative (DUF3511)	PF12023: Domain of unknown function (DUF3511)	IPR021899: Protein of unknown function DUF3511
TraesCS2D01G094500.1	AT5G38350.1	Disease resistance protein (NBS-LRR class) family		IPR011991: Winged helix-turn-helix DNA-binding domain; IPR032675: Leucine-rich repeat domain, L domain-like
TraesCS2D01G100100.1	tr|N1QX04|N1QX04_AEGTA	Myb family transcription factor APL	PF00249: Myb-like DNA-binding domain; PF14379: MYB-CC type transfactor, LHEQLE motif	IPR001005: SANT/Myb domain; IPR006447: Myb domain, plants; IPR009057: Homeobox domain-like; IPR017930: Myb domain; IPR025756: MYB-CC type transcription factor, LHEQLE-containing domain
TraesCS2D01G119300.1	AT5G56452.2	FBD-like domain family protein
TraesCS2D01G161200.1	tr|G7KKZ0|G7KKZ0_MEDTR	DUF1997 family protein	PF09366: Protein of unknown function (DUF1997)	IPR018971: Protein of unknown function DUF1997
TraesCS2D01G185400.2	tr|M8CBI3|M8CBI3_AEGTA	Dihydroflavonol-4-reductase	PF01370: NAD dependent epimerase/dehydratase family	IPR001509: NAD-dependent epimerase/dehydratase; IPR016040: NAD(P)-binding domain
TraesCS2D01G190200.2	tr|A0A0K9P920|A0A0K9P920_ZOSMR	Receptor kinase	PF08263: Leucine rich repeat N-terminal domain; PF00560: Leucine Rich Repeat; PF13855: Leucine rich repeat; PF00069: Protein kinase domain	IPR000719: Protein kinase domain; IPR001611: Leucine-rich repeat; IPR003591: Leucine-rich repeat, typical subtype; IPR008271: Serine/threonine-protein kinase, active site; IPR011009: Protein kinase-like domain; IPR013210: Leucine-rich repeat-containing N-terminal, plant-type; IPR017441: Protein kinase, ATP binding site; IPR032675: Leucine-rich repeat domain, L domain-like
TraesCS2D01G223000.1	tr|B6SVD4|B6SVD4_MAIZE	Protein kinase	PF01657: Salt stress response/antifungal; PF07714: Protein tyrosine kinase	IPR000719: Protein kinase domain; IPR001245: Serine-threonine/tyrosine-protein kinase, catalytic domain; IPR002902: Gnk2-homologous domain; IPR008271: Serine/threonine-protein kinase, active site; IPR011009: Protein kinase-like domain
TraesCS2D01G226000.2	tr|A0A072VF80|A0A072VF80_MEDTR	Glucose-6-phosphate/phosphate translocator-like protein	PF03151: Triose-phosphate Transporter family	IPR004696: Triose phosphate/phosphoenolpyruvate translocator; IPR004853: Sugar phosphate transporter domain
TraesCS2D01G302400.1	tr|O24106|O24106_NICGU	RNA-binding protein	PF00076: RNA recognition motif. (a.k.a. RRM, RBD, or RNP domain)	IPR000504: RNA recognition motif domain
TraesCS2D01G304400.1	sp|O02350|CBPA1_ANOGA	Zinc carboxypeptidase A 1	PF08224: Domain of unknown function (DUF1719)	IPR013181: Protein of unknown function DUF1719
TraesCS2D01G330100.1	tr|A0A072TDS7|A0A072TDS7_MEDTR	Heavy metal transport/detoxification superfamily protein	PF00403: Heavy-metal-associated domain	IPR006121: Heavy metal-associated domain, HMA
TraesCS2D01G350500.1	AT3G59680.1	Serine/Threonine-kinase
TraesCS2D01G353500.1	tr|A0A061G9T3|A0A061G9T3_THECC	Major facilitator superfamily protein	PF03092: BT1 family	IPR004324: Folate-biopterin transporter; IPR020846: Major facilitator superfamily domain
TraesCS2D01G358500.1	tr|A0A1J3JT69|A0A1J3JT69_NOCCA	Protein trichome birefringence	PF14416: PMR5 N terminal Domain; PF13839: GDSL/SGNH-like Acyl-Esterase family found in Pmr5 and Cas1p	IPR025846: PMR5 N-terminal domain; IPR026057: PC-Esterase
TraesCS2D01G374500.1	tr|A0A1D5UL60|A0A1D5UL60_WHEAT	Glycosyltransferase	PF00201: UDP-glucoronosyl and UDP-glucosyl transferase	IPR002213: UDP-glucuronosyl/UDP-glucosyltransferase
TraesCS2D01G394600.1	AT4G17140.3	pleckstrin homology (PH) domain-containing protein	PF16594: Putative AtpZ or ATP-synthase-associated	IPR032238: Putative ATP-synthase-associated protein
TraesCS2D01G396900.1	tr|A0A1J3GUV5|A0A1J3GUV5_NOCCA	Vacuolar protein sorting-associated protein 53 A
TraesCS2D01G399400.1	tr|B9T7W7|B9T7W7_RICCO	WD-repeat protein, putative	PF00400: WD domain, G-beta repeat	IPR001680: WD40 repeat; IPR015943: WD40/YVTN repeat-like-containing domain; IPR017986: WD40-repeat-containing domain; IPR019775: WD40 repeat, conserved site; IPR020472: G-protein beta WD-40 repeat
TraesCS2D01G404300.2	tr|B6UDD6|B6UDD6_MAIZE	Alpha-L-fucosidase 1	PF01120: Alpha-L-fucosidase	IPR000933: Glycoside hydrolase, family 29; IPR008979: Galactose-binding domain-like; IPR017853: Glycoside hydrolase superfamily
TraesCS2D01G407800.5	sp|P38995|ATU2_YEAST	Copper-transporting ATPase	PF00403: Heavy-metal-associated domain; PF00122: E1-E2 ATPase; PF00702: haloacid dehalogenase-like hydrolase	IPR001757: P-type ATPase; IPR006121: Heavy metal-associated domain, HMA; IPR006122: Heavy metal-associated domain, copper ion-binding; IPR008250: P-type ATPase, A domain; IPR017969: Heavy-metal-associated, conserved site; IPR018303: P-type ATPase, phosphorylation site; IPR023214: HAD-like domain; IPR023298: P-type ATPase, transmembrane domain; IPR023299: P-type ATPase, cytoplasmic domain N; IPR02…
TraesCS2D01G410000.1	tr|A0A0A8Y2C7|A0A0A8Y2C7_ARUDO	Acyl-CoA thioesterase, putative	PF13279: Thioesterase-like superfamily	IPR029069: HotDog domain
TraesCS2D01G414000.1	tr|M8B6I6|M8B6I6_AEGTA	Disease resistance protein RPM1
TraesCS2D01G417700.1	AT2G32210.1	cysteine-rich/transmembrane domain A-like protein
TraesCS2D01G426400.7	tr|M8A601|M8A601_TRIUA	Protein strawberry notch-like protein 1	PF13872: P-loop containing NTP hydrolase pore-1; PF00628: PHD-finger; PF13871: C-terminal domain on Strawberry notch homologue	IPR001965: Zinc finger, PHD-type; IPR011011: Zinc finger, FYVE/PHD-type; IPR019786: Zinc finger, PHD-type, conserved site; IPR019787: Zinc finger, PHD-finger; IPR026937: Strawberry notch, helicase C domain; IPR027417: P-loop containing nucleoside triphosphate hydrolase
TraesCS2D01G429000.1	sp|A0M0D0|RLMH_GRAFK	Ribosomal RNA large subunit methyltransferase H	PF02590: Predicted SPOUT methyltransferase	IPR003742: RNA methyltransferase RlmH; IPR029026: tRNA (guanine-N1-)-methyltransferase, N-terminal; IPR029028: Alpha/beta knot methyltransferases
TraesCS2D01G439600.1	tr|B5RHV7|B5RHV7_MUSBA	Protein kinase family protein	PF13947: Wall-associated receptor kinase galacturonan-binding; PF07714: Protein tyrosine kinase	IPR000719: Protein kinase domain; IPR000742: EGF-like domain; IPR001245: Serine-threonine/tyrosine-protein kinase, catalytic domain; IPR001881: EGF-like calcium-binding domain; IPR011009: Protein kinase-like domain; IPR017441: Protein kinase, ATP binding site; IPR018097: EGF-like calcium-binding, conserved site; IPR025287: Wall-associated receptor kinase, galacturonan-binding domain
TraesCS2D01G444400.1	tr|M7ZFK0|M7ZFK0_TRIUA	E3 ubiquitin-protein ligase RNF14	PF05773: RWD domain; PF01485: IBR domain, a half RING-finger domain	IPR001841: Zinc finger, RING-type; IPR002867: IBR domain; IPR006575: RWD domain; IPR013083: Zinc finger, RING/FYVE/PHD-type; IPR016135: Ubiquitin-conjugating enzyme/RWD-like; IPR017907: Zinc finger, RING-type, conserved site
TraesCS2D01G474200.1	tr|A0A1D6B4W0|A0A1D6B4W0_WHEAT	GrpE protein homolog
TraesCS2D01G475300.1	tr|B9SZK5|B9SZK5_RICCO	Receptor-kinase, putative	PF08263: Leucine rich repeat N-terminal domain; PF13855: Leucine rich repeat; PF00069: Protein kinase domain	IPR000719: Protein kinase domain; IPR001611: Leucine-rich repeat; IPR003591: Leucine-rich repeat, typical subtype; IPR008271: Serine/threonine-protein kinase, active site; IPR011009: Protein kinase-like domain; IPR013210: Leucine-rich repeat-containing N-terminal, plant-type; IPR017441: Protein kinase, ATP binding site; IPR032675: Leucine-rich repeat domain, L domain-like
TraesCS2D01G481400.1	sp|Q7VAN2|RL27_PROMA	50S ribosomal protein L27
TraesCS2D01G497100.2	tr|M8BLC7|M8BLC7_AEGTA	Protein UXT-like protein	PF02996: Prefoldin subunit	IPR004127: Prefoldin alpha-like
TraesCS2D01G499800.1	tr|A0A0K9PL59|A0A0K9PL59_ZOSMR	Kelch repeat-containing protein	PF00646: F-box domain; PF01344: Kelch motif	IPR001810: F-box domain; IPR006652: Kelch repeat type 1; IPR015915: Kelch-type beta propeller
TraesCS2D01G506700.1	tr|Q6YWJ8|Q6YWJ8_ORYSJ	Lipoate-protein ligase A		IPR004143: Biotinyl protein ligase (BPL) and lipoyl protein ligase (LPL), catalytic domain
TraesCS2D01G530100.1	sp|Q88UT5|GLYA_LACPL	Serine hydroxymethyltransferase	PF06838: Methionine gamma-lyase	IPR009651: Putative methionine gamma-lyase; IPR015421: Pyridoxal phosphate-dependent transferase, major region, subdomain 1; IPR015424: Pyridoxal phosphate-dependent transferase
TraesCS2D01G534400.1	tr|A0A1D5UH93|A0A1D5UH93_WHEAT	Serine/threonine-protein kinase	PF01453: D-mannose binding lectin; PF00954: S-locus glycoprotein domain; PF08276: PAN-like domain; PF00069: Protein kinase domain	IPR000719: Protein kinase domain; IPR000858: S-locus glycoprotein domain; IPR001480: Bulb-type lectin domain; IPR003609: PAN/Apple domain; IPR008271: Serine/threonine-protein kinase, active site; IPR011009: Protein kinase-like domain; IPR017441: Protein kinase, ATP binding site; IPR024171: S-receptor-like serine/threonine-protein kinase
TraesCS2D01G539100.2	tr|A0A1D6RPH0|A0A1D6RPH0_WHEAT	Serine/threonine-protein kinase	PF01453: D-mannose binding lectin; PF00954: S-locus glycoprotein domain; PF08276: PAN-like domain; PF07714: Protein tyrosine kinase	IPR000719: Protein kinase domain; IPR000858: S-locus glycoprotein domain; IPR001245: Serine-threonine/tyrosine-protein kinase, catalytic domain; IPR001480: Bulb-type lectin domain; IPR003609: PAN/Apple domain; IPR011009: Protein kinase-like domain; IPR017441: Protein kinase, ATP binding site
TraesCS2D01G545300.1	tr|A0A0U2QI49|A0A0U2QI49_ORYSA	NBS-LRR-like resistance protein	PF00931: NB-ARC domain	IPR002182: NB-ARC; IPR011991: Winged helix-turn-helix DNA-binding domain; IPR027417: P-loop containing nucleoside triphosphate hydrolase; IPR032675: Leucine-rich repeat domain, L domain-like
TraesCS2D01G552800.1	tr|A0A096PA37|A0A096PA37_OSTTA	Tetratricopeptide repeat	PF07719: Tetratricopeptide repeat	IPR011990: Tetratricopeptide-like helical domain; IPR012336: Thioredoxin-like fold; IPR013026: Tetratricopeptide repeat-containing domain; IPR013105: Tetratricopeptide repeat 2; IPR019734: Tetratricopeptide repeat
TraesCS2D01G569400.1	tr|A0A067XSU4|A0A067XSU4_CICAR	CC-NBS-LRR disease resistance protein	PF00931: NB-ARC domain	IPR002182: NB-ARC; IPR011991: Winged helix-turn-helix DNA-binding domain; IPR027417: P-loop containing nucleoside triphosphate hydrolase; IPR032675: Leucine-rich repeat domain, L domain-like
TraesCS2D01G569800.1	tr|B9H3L0|B9H3L0_POPTR	Pentatricopeptide repeat-containing family protein	PF17177: Pentacotripeptide-repeat region of PROPR; PF16953: Protein-only RNase P	IPR011990: Tetratricopeptide-like helical domain; IPR031595: Protein-only RNase P, C-terminal; IPR033443: Pentacotripeptide-repeat region of PROPR
TraesCS3A01G010000.2	tr|G7I3Y8|G7I3Y8_MEDTR	TPX2 (Targeting protein for Xklp2) family protein	PF06886: Targeting protein for Xklp2 (TPX2)	IPR027329: TPX2, C-terminal
TraesCS3A01G010800.1	sp|P52917|VPS4_YEAST	Vacuolar protein sorting-associated protein 4
TraesCS3A01G014600.1	tr|D5L9H5|D5L9H5_ORYSI	Disease resistance protein	PF00931: NB-ARC domain	IPR002182: NB-ARC; IPR011991: Winged helix-turn-helix DNA-binding domain; IPR027417: P-loop containing nucleoside triphosphate hydrolase; IPR032675: Leucine-rich repeat domain, L domain-like
TraesCS3A01G023600.3	tr|M7YBZ0|M7YBZ0_TRIUA	Glutamate receptor	PF01094: Receptor family ligand binding region; PF00497: Bacterial extracellular solute-binding proteins, family 3; PF00060: Ligand-gated ion channel	IPR001320: Ionotropic glutamate receptor; IPR001638: Solute-binding protein family 3/N-terminal domain of MltF; IPR001828: Receptor, ligand binding region; IPR028082: Periplasmic binding protein-like I
TraesCS3A01G024900.1	tr|I0JTV8|I0JTV8_WHEAT	Sarcoplasmic reticulum histidine-rich calcium-binding protein, putative, expressed
TraesCS3A01G025400.1	tr|M8BRW8|M8BRW8_AEGTA	GDSL esterase/lipase	PF00657: GDSL-like Lipase/Acylhydrolase	IPR001087: GDSL lipase/esterase; IPR013830: SGNH hydrolase-type esterase domain
TraesCS3A01G039100.1	tr|B6SVD4|B6SVD4_MAIZE	Protein kinase	PF01657: Salt stress response/antifungal; PF07714: Protein tyrosine kinase	IPR000719: Protein kinase domain; IPR001245: Serine-threonine/tyrosine-protein kinase, catalytic domain; IPR002902: Gnk2-homologous domain; IPR008271: Serine/threonine-protein kinase, active site; IPR011009: Protein kinase-like domain; IPR017441: Protein kinase, ATP binding site
TraesCS3A01G047700.6	tr|A0A0A7RAT3|A0A0A7RAT3_9ROSI	Ubiquitin-conjugating enzyme		IPR016135: Ubiquitin-conjugating enzyme/RWD-like
TraesCS3A01G049700.1	AT5G38210.3	Protein kinase family protein	PF13947: Wall-associated receptor kinase galacturonan-binding	IPR025287: Wall-associated receptor kinase, galacturonan-binding domain
TraesCS3A01G064000.1	AT5G07610.1	F-box family protein	PF12937: F-box-like	IPR001810: F-box domain
TraesCS3A01G071000.1	tr|A0A103XKK0|A0A103XKK0_CYNCS	Aminotransferase-like, plant mobile domain-containing protein
TraesCS3A01G078300.1	sp|B7LXB1|TREA_ECO8A	Periplasmic trehalase
TraesCS3A01G092100.1	sp|B1J6N2|NUOCD_PSEPW	NADH-quinone oxidoreductase subunit C/D
TraesCS3A01G114500.1	tr|M8CZN5|M8CZN5_AEGTA	SKP1-like protein 4
TraesCS3A01G129300.1	tr|A0A1E5VF21|A0A1E5VF21_9POAL	DCC family protein	PF04134: Protein of unknown function, DUF393	IPR007263: Protein of unknown function DUF393
TraesCS3A01G190200.1	tr|B9IHK5|B9IHK5_POPTR	VQ motif-containing family protein	PF05678: VQ motif	IPR008889: VQ
TraesCS3A01G206700.1	sp|Q8R367|RERG_MOUSE	Ras-related and estrogen-regulated growth inhibitor
TraesCS3A01G209100.1	AT5G12010.1	nuclease	PF13359: DDE superfamily endonuclease	IPR027806: Harbinger transposase-derived nuclease domain
TraesCS3A01G258000.1	tr|G7JR11|G7JR11_MEDTR	ABC transporter B family protein	PF00664: ABC transporter transmembrane region; PF00005: ABC transporter	IPR003439: ABC transporter-like; IPR003593: AAA+ ATPase domain; IPR011527: ABC transporter type 1, transmembrane domain; IPR017871: ABC transporter, conserved site; IPR027417: P-loop containing nucleoside triphosphate hydrolase
TraesCS3A01G269400.1	tr|G7LFW9|G7LFW9_MEDTR	Transmembrane protein, putative	PF06814: Lung seven transmembrane receptor	IPR009637: Lung seven transmembrane receptor-like
TraesCS3A01G307500.1	AT4G08850.2	Leucine-rich repeat receptor-like protein kinase family protein	PF08263: Leucine rich repeat N-terminal domain; PF13855: Leucine rich repeat; PF00560: Leucine Rich Repeat	IPR001611: Leucine-rich repeat; IPR003591: Leucine-rich repeat, typical subtype; IPR013210: Leucine-rich repeat-containing N-terminal, plant-type; IPR032675: Leucine-rich repeat domain, L domain-like
TraesCS3A01G310400.2	tr|A0A1D1YFW9|A0A1D1YFW9_9ARAE	Arginine--tRNA ligase	PF03485: Arginyl tRNA synthetase N terminal domain; PF00750: tRNA synthetases class I (R); PF05746: DALR anticodon binding domain	IPR001278: Arginine-tRNA ligase; IPR001412: Aminoacyl-tRNA synthetase, class I, conserved site; IPR005148: Arginyl tRNA synthetase N-terminal domain; IPR008909: DALR anticodon binding; IPR009080: Aminoacyl-tRNA synthetase, class Ia, anticodon-binding; IPR014729: Rossmann-like alpha/beta/alpha sandwich fold
TraesCS3A01G349000.1	AT2G31840.2	Thioredoxin superfamily protein		IPR012336: Thioredoxin-like fold
TraesCS3A01G363500.1	tr|C6KHU2|C6KHU2_ORYSI	Aldo-keto reductase	PF00248: Aldo/keto reductase family	IPR018170: Aldo/keto reductase, conserved site; IPR020471: Aldo/keto reductase; IPR023210: NADP-dependent oxidoreductase domain
TraesCS3A01G415200.2	tr|G7JL04|G7JL04_MEDTR	Histone deacetylase, putative	PF13912: C2H2-type zinc finger	IPR013087: Zinc finger C2H2-type
TraesCS3A01G468200.1	tr|A0A1D5VCL5|A0A1D5VCL5_WHEAT	CASP-like protein	PF04535: Domain of unknown function (DUF588)	IPR006702: Domain of unknown function DUF588
TraesCS3A01G484800.1	tr|A0A059PZK9|A0A059PZK9_9POAL	Acetyl-CoA carboxylase	PF00289: Biotin carboxylase, N-terminal domain; PF02786: Carbamoyl-phosphate synthase L chain, ATP binding domain; PF02785: Biotin carboxylase C-terminal domain; PF00364: Biotin-requiring enzyme; PF08326: Acetyl-CoA carboxylase, central region; PF01039: Carboxyl transferase domain	IPR000089: Biotin/lipoyl attachment; IPR005479: Carbamoyl-phosphate synthetase large subunit-like, ATP-binding domain; IPR005481: Biotin carboxylase-like, N-terminal domain; IPR005482: Biotin carboxylase, C-terminal; IPR011053: Single hybrid motif; IPR011054: Rudiment single hybrid motif; IPR011761: ATP-grasp fold; IPR011762: Acetyl-coenzyme A carboxyltransferase, N-terminal; IPR011763: Acetyl-co…
TraesCS3A01G493100.1	tr|B6SVD4|B6SVD4_MAIZE	Protein kinase	PF01657: Salt stress response/antifungal; PF07714: Protein tyrosine kinase	IPR000719: Protein kinase domain; IPR001245: Serine-threonine/tyrosine-protein kinase, catalytic domain; IPR002902: Gnk2-homologous domain; IPR008271: Serine/threonine-protein kinase, active site; IPR011009: Protein kinase-like domain
TraesCS3A01G495300.1	tr|F2Z9R4|F2Z9R4_NICBE	NAD kinase	PF01513: ATP-NAD kinase	IPR002504: NAD kinase; IPR016064: NAD kinase/diacylglycerol kinase-like domain; IPR017437: ATP-NAD kinase, PpnK-type, all-beta; IPR017438: Inorganic polyphosphate/ATP-NAD kinase, domain 1
TraesCS3A01G515800.1	AT4G13985.1	FBD-associated F-box protein	PF00646: F-box domain	IPR001810: F-box domain; IPR032675: Leucine-rich repeat domain, L domain-like
TraesCS3A01G516500.1	tr|A0A199VII6|A0A199VII6_ANACO	Protein COFACTOR ASSEMBLY OF COMPLEX C SUBUNIT B CCB3, chloroplastic	PF02325: YGGT family	IPR003425: CCB3/YggT
TraesCS3A01G521900.1	sp|P93194|RPK1_IPONI	Receptor-like protein kinase	PF13947: Wall-associated receptor kinase galacturonan-binding; PF00069: Protein kinase domain	IPR000719: Protein kinase domain; IPR000742: EGF-like domain; IPR001881: EGF-like calcium-binding domain; IPR008271: Serine/threonine-protein kinase, active site; IPR011009: Protein kinase-like domain; IPR017441: Protein kinase, ATP binding site; IPR018097: EGF-like calcium-binding, conserved site; IPR025287: Wall-associated receptor kinase, galacturonan-binding domain
TraesCS3A01G531900.1	tr|A0A1D5VCD6|A0A1D5VCD6_WHEAT	Very-long-chain (3R)-3-hydroxyacyl-CoA dehydratase	PF04387: Protein tyrosine phosphatase-like protein, PTPLA	IPR007482: Protein-tyrosine phosphatase-like, PTPLA
TraesCS3B01G001600.1	tr|A0A199UHB5|A0A199UHB5_ANACO	Serine/threonine-protein kinase ATM
TraesCS3B01G024000.1	tr|Q5QPZ0|Q5QPZ0_MAIZE	Glycosyltransferase	PF04577: Protein of unknown function (DUF563)	IPR007657: Glycosyltransferase 61
TraesCS3B01G040600.1	AT1G11510.2	DNA-binding storekeeper protein-related transcriptional regulator	PF04504: Protein of unknown function, DUF573	IPR007592: GLABROUS1 enhancer-binding protein family
TraesCS3B01G045000.1	AT4G08850.1	Leucine-rich repeat receptor-like protein kinase family protein	PF08263: Leucine rich repeat N-terminal domain; PF13855: Leucine rich repeat; PF00560: Leucine Rich Repeat	IPR001611: Leucine-rich repeat; IPR003591: Leucine-rich repeat, typical subtype; IPR013210: Leucine-rich repeat-containing N-terminal, plant-type; IPR032675: Leucine-rich repeat domain, L domain-like
TraesCS3B01G076600.1	AT5G07610.1	F-box family protein	PF12937: F-box-like	IPR001810: F-box domain
TraesCS3B01G077300.1	tr|Q2QP27|Q2QP27_ORYSJ	Transposon protein, putative, Pong sub-class	PF04827: Plant transposon protein	IPR006912: Harbinger transposase-derived protein
TraesCS3B01G107300.1	tr|A0A0K9PXK8|A0A0K9PXK8_ZOSMR	F-box/LRR-repeat protein	PF13516: Leucine Rich repeat	IPR001611: Leucine-rich repeat; IPR006553: Leucine-rich repeat, cysteine-containing subtype; IPR032675: Leucine-rich repeat domain, L domain-like
TraesCS3B01G112400.1	tr|A0A151SGZ7|A0A151SGZ7_CAJCA	Serine/threonine protein phosphatase 7 long form isogeny	PF10536: Plant mobile domain	IPR019557: Aminotransferase-like, plant mobile domain
TraesCS3B01G116500.2	tr|R7WD63|R7WD63_AEGTA	Protein DETOXIFICATION	PF07762: Protein of unknown function (DUF1618)	IPR011676: Domai
TraesCS3B01G141100.1	tr|A0A103Y514|A0A103Y514_CYNCS	Zinc-finger domain of monoamine-oxidase A repressor R1	PF10497: Zinc-finger domain of monoamine-oxidase A repressor R1	IPR018866: Zinc-finger domain of monoamine-oxidase A repressor R1
TraesCS3B01G184600.1	AT4G23930.1	Late embryogenesis abundant (LEA) hydroxyproline-rich glycoprotein family		IPR013783: Immunoglobulin-like fold
TraesCS3B01G223400.1	tr|K7SUU5|K7SUU5_9FABA	Glutathione S-transferase
TraesCS3B01G247100.1	AT1G76850.1	exocyst complex component sec5
TraesCS3B01G294900.1	AT5G38250.1	Protein kinase family protein	PF00704: Glycosyl hydrolases family 18; PF07714: Protein tyrosine kinase	IPR000719: Protein kinase domain; IPR001223: Glycoside hydrolase family 18, catalytic domain; IPR001245: Serine-threonine/tyrosine-protein kinase, catalytic domain; IPR001579: Glycoside hydrolase, chitinase active site; IPR011009: Protein kinase-like domain; IPR017853: Glycoside hydrolase superfamily
TraesCS3B01G310800.2	tr|B9SH40|B9SH40_RICCO	Receptor protein kinase, putative	PF07714: Protein tyrosine kinase	IPR000719: Protein kinase domain; IPR001245: Serine-threonine/tyrosine-protein kinase, catalytic domain; IPR008271: Serine/threonine-protein kinase, active site; IPR011009: Protein kinase-like domain; IPR017441: Protein kinase, ATP binding site; IPR018392: LysM domain
TraesCS3B01G329300.9	sp|Q8DXW9|DPO4_STRA5	DNA polymerase IV	PF00817: impB/mucB/samB family; PF11799: impB/mucB/samB family C-terminal domain	IPR001126: UmuC domain; IPR017961: DNA polymerase, Y-family, little finger domain
TraesCS3B01G330200.2	AT2G30990.5	arginine N-methyltransferase, putative (DUF688)	PF05097: Protein of unknown function (DUF688)	IPR007789: Protein of unknown function DUF688
TraesCS3B01G344400.1	AT1G25300.1	Octicosapeptide/Phox/Bem1p family protein
TraesCS3B01G352700.4	tr|W5D450|W5D450_WHEAT	Serine/threonine-protein kinase	PF01453: D-mannose binding lectin; PF00954: S-locus glycoprotein domain; PF08276: PAN-like domain; PF07714: Protein tyrosine kinase	IPR000719: Protein kinase domain; IPR000858: S-locus glycoprotein domain; IPR001245: Serine-threonine/tyrosine-protein kinase, catalytic domain; IPR001480: Bulb-type lectin domain; IPR003609: PAN/Apple domain; IPR008271: Serine/threonine-protein kinase, active site; IPR011009: Protein kinase-like domain; IPR024171: S-receptor-like serine/threonine-protein kinase
TraesCS3B01G355900.1	tr|B6SVR5|B6SVR5_MAIZE	Polyphenol oxidase	PF00264: Common central domain of tyrosinase; PF12142: Polyphenol oxidase middle domain; PF12143: Protein of unknown function (DUF_B2219)	IPR002227: Tyrosinase copper-binding domain; IPR008922: Uncharacterised domain, di-copper centre; IPR016213: Polyphenol oxidase; IPR022739: Polyphenol oxidase, central domain; IPR022740: Polyphenol oxidase, C-terminal
TraesCS3B01G366200.1	tr|Q1EP43|Q1EP43_MUSBA	Protein kinase, putative	PF12819: Carbohydrate-binding protein of the ER; PF12799: Leucine Rich repeats (2 copies); PF07714: Protein tyrosine kinase	IPR000719: Protein kinase domain; IPR001245: Serine-threonine/tyrosine-protein kinase, catalytic domain; IPR001611: Leucine-rich repeat; IPR008271: Serine/threonine-protein kinase, active site; IPR011009: Protein kinase-like domain; IPR017441: Protein kinase, ATP binding site; IPR024788: Malectin-like carbohydrate-binding domain; IPR025875: Leucine rich repeat 4; IPR032675: Leucine-rich repeat do…
TraesCS3B01G391600.1	tr|A0A061GXX0|A0A061GXX0_THECC	ENTH/VHS family protein	PF01417: ENTH domain	IPR008942: ENTH/VHS; IPR013809: ENTH domain
TraesCS3B01G403100.1	tr|B9SH40|B9SH40_RICCO	Receptor protein kinase, putative	PF01476: LysM domain; PF00069: Protein kinase domain	IPR000719: Protein kinase domain; IPR008271: Serine/threonine-protein kinase, active site; IPR011009: Protein kinase-like domain; IPR017441: Protein kinase, ATP binding site; IPR018392: LysM domain
TraesCS3B01G422300.1	tr|A0A199W5J3|A0A199W5J3_ANACO	BAG family molecular chaperone regulator 2	PF00240: Ubiquitin family	IPR000626: Ubiquitin domain; IPR029071: Ubiquitin-related domain
TraesCS3B01G442900.2	tr|A0A072VN72|A0A072VN72_MEDTR	SET-domain protein lysine methyltransferase family protein		IPR015353: Rubisco LSMT, substrate-binding domain
TraesCS3B01G483100.1	AT5G49610.1	F-box family protein	PF12937: F-box-like	IPR001810: F-box domain
TraesCS3B01G504600.1	AT5G07610.1	F-box family protein		IPR001810: F-box domain
TraesCS3B01G522600.1	tr|A0A0U2S1S8|A0A0U2S1S8_ORYSA	NBS-LRR-like resistance protein	PF00931: NB-ARC domain	IPR002182: NB-ARC; IPR011991: Winged helix-turn-helix DNA-binding domain; IPR027417: P-loop containing nucleoside triphosphate hydrolase; IPR032675: Leucine-rich repeat domain, L domain-like
TraesCS3B01G534900.1	tr|M8BEQ0|M8BEQ0_AEGTA	Crossover junction endonuclease mus81	PF02732: ERCC4 domain	IPR006166: ERCC4 domain; IPR011335: Restriction endonuclease type II-like
TraesCS3B01G550300.1	tr|A0A0K9P7G6|A0A0K9P7G6_ZOSMR	Calcium-dependent lipid-binding domain-containing protein		IPR000008: C2 domain
TraesCS3B01G552100.1	tr|A0A0B2RJH3|A0A0B2RJH3_GLYSO	GPI-anchored protein LORELEI
TraesCS3B01G560200.1	AT1G10110.1	F-box family protein	PF03478: Protein of unknown function (DUF295)	IPR005174: Domain unknown function DUF295
TraesCS3B01G566100.1	sp|Q0SXB2|MUTL_SHIF8	DNA mismatch repair protein MutL	PF10251: Presenilin enhancer-2 subunit of gamma secretase	IPR019379: Gamma-secretase aspartyl protease complex, presenilin enhancer-2 subunit
TraesCS3B01G566500.1	AT4G39790.1	bZIP transcription factor, putative (DUF630 and DUF632)	PF04783: Protein of unknown function (DUF630); PF04782: Protein of unknown function (DUF632)	IPR006867: Domain of unknown function DUF632; IPR006868: Domain of unknown function DUF630
TraesCS3B01G583100.1	AT4G13985.1	FBD-associated F-box protein	PF00646: F-box domain	IPR001810: F-box domain; IPR032675: Leucine-rich repeat domain, L domain-like
TraesCS3B01G587600.1	tr|C1K3M2|C1K3M2_WHEAT	Pm3-like disease resistance protein	PF00931: NB-ARC domain	IPR002182: NB-ARC; IPR011991: Winged helix-turn-helix DNA-binding domain; IPR027417: P-loop containing nucleoside triphosphate hydrolase; IPR032675: Leucine-rich repeat domain, L domain-like
TraesCS3B01G600100.1	tr|A0A0J8CEX1|A0A0J8CEX1_BETVU	Beta-adaptin-like protein	PF01602: Adaptin N terminal region	IPR002553: Clathrin/coatomer adaptor, adaptin-like, N-terminal; IPR011989: Armadillo-like helical; IPR016024: Armadillo-type fold; IPR029390: AP-3 complex subunit beta, C-terminal domain
TraesCS3B01G602100.1	tr|A0A061DWX9|A0A061DWX9_THECC	30S ribosomal protein S19	PF00203: Ribosomal protein S19	IPR002222: Ribosomal protein S19/S15; IPR005732: Ribosomal protein S19, bacterial-type; IPR020934: Ribosomal protein S19 conserved site; IPR023575: Ribosomal protein S19, superfamily
TraesCS3B01G611600.1	tr|M8C5R9|M8C5R9_AEGTA	Soluble inorganic pyrophosphatase	PF00719: Inorganic pyrophosphatase	IPR008162: Inorganic pyrophosphatase
TraesCS3D01G012400.1	AT3G14470.2	NB-ARC domain-containing disease resistance protein		IPR027417: P-loop containing nucleoside triphosphate hydrolase
TraesCS3D01G020600.1	tr|M8BRW8|M8BRW8_AEGTA	GDSL esterase/lipase	PF00657: GDSL-like Lipase/Acylhydrolase	IPR001087: GDSL lipase/esterase; IPR013830: SGNH hydrolase-type esterase domain
TraesCS3D01G020700.1	tr|M8BRW8|M8BRW8_AEGTA	GDSL esterase/lipase	PF00657: GDSL-like Lipase/Acylhydrolase	IPR001087: GDSL lipase/esterase; IPR013830: SGNH hydrolase-type esterase domain
TraesCS3D01G022800.1	AT4G03260.4	Outer arm dynein light chain 1 protein
TraesCS3D01G025100.1	tr|C6ZS18|C6ZS18_SOYBN	Receptor-like protein kinase	PF01657: Salt stress response/antifungal; PF00069: Protein kinase domain	IPR000719: Protein kinase domain; IPR002902: Gnk2-homologous domain; IPR008271: Serine/threonine-protein kinase, active site; IPR011009: Protein kinase-like domain; IPR017441: Protein kinase, ATP binding site
TraesCS3D01G025400.1	tr|M8C6H8|M8C6H8_AEGTA	Phosphatidylserine synthase 2	PF03034: Phosphatidyl serine synthase	IPR004277: Phosphatidyl serine synthase
TraesCS3D01G029100.1	tr|M8CG65|M8CG65_AEGTA	Disease resistance protein RPM1	PF00931: NB-ARC domain; PF03106: WRKY DNA -binding domain	IPR002182: NB-ARC; IPR003657: WRKY domain; IPR011991: Winged helix-turn-helix DNA-binding domain; IPR027417: P-loop containing nucleoside triphosphate hydrolase; IPR032675: Leucine-rich repeat domain, L domain-like
TraesCS3D01G034700.1	AT4G08850.2	Leucine-rich repeat receptor-like protein kinase family protein	PF08263: Leucine rich repeat N-terminal domain; PF13855: Leucine rich repeat; PF12799: Leucine Rich repeats (2 copies); PF13516: Leucine Rich repeat; PF00560: Leucine Rich Repeat	IPR001611: Leucine-rich repeat; IPR003591: Leucine-rich repeat, typical subtype; IPR013210: Leucine-rich repeat-containing N-terminal, plant-type; IPR025875: Leucine rich repeat 4; IPR032675: Leucine-rich repeat domain, L domain-like
TraesCS3D01G034900.1	AT3G24240.1	Leucine-rich repeat receptor-like protein kinase family protein	PF08263: Leucine rich repeat N-terminal domain; PF13855: Leucine rich repeat; PF00560: Leucine Rich Repeat; PF13516: Leucine Rich repeat	IPR001611: Leucine-rich repeat; IPR003591: Leucine-rich repeat, typical subtype; IPR013210: Leucine-rich repeat-containing N-terminal, plant-type; IPR032675: Leucine-rich repeat domain, L domain-like
TraesCS3D01G040800.2	tr|B6SVD4|B6SVD4_MAIZE	Protein kinase	PF01657: Salt stress response/antifungal; PF07714: Protein tyrosine kinase	IPR000719: Protein kinase domain; IPR001245: Serine-threonine/tyrosine-protein kinase, catalytic domain; IPR002902: Gnk2-homologous domain; IPR008271: Serine/threonine-protein kinase, active site; IPR011009: Protein kinase-like domain; IPR017441: Protein kinase, ATP binding site
TraesCS3D01G052100.1	tr|N1QYR6|N1QYR6_AEGTA	Non-specific lipid-transfer protein	PF00234: Protease inhibitor/seed storage/LTP family	IPR000528: Plant lipid transfer protein/Par allergen; IPR016140: Bifunctional inhibitor/plant lipid transfer protein/seed storage helical domain
TraesCS3D01G063300.1	AT5G49610.1	F-box family protein	PF12937: F-box-like	IPR001810: F-box domain
TraesCS3D01G076100.1	tr|A0A0U2QI49|A0A0U2QI49_ORYSA	NBS-LRR-like resistance protein	PF00931: NB-ARC domain	IPR002182: NB-ARC; IPR011991: Winged helix-turn-helix DNA-binding domain; IPR027417: P-loop containing nucleoside triphosphate hydrolase; IPR032675: Leucine-rich repeat domain, L domain-like
TraesCS3D01G081000.1	sp|P93194|RPK1_IPONI	Receptor-like protein kinase	PF08263: Leucine rich repeat N-terminal domain; PF13855: Leucine rich repeat; PF00069: Protein kinase domain	IPR000719: Protein kinase domain; IPR001611: Leucine-rich repeat; IPR008271: Serine/threonine-protein kinase, active site; IPR011009: Protein kinase-like domain; IPR013210: Leucine-rich repeat-containing N-terminal, plant-type; IPR017441: Protein kinase, ATP binding site; IPR032675: Leucine-rich repeat domain, L domain-like
TraesCS3D01G086500.1	AT5G16520.1	transmembrane protein
TraesCS3D01G097300.1	tr|A0A1E5VYT0|A0A1E5VYT0_9POAL	Pentatricopeptide repeat-containing protein	PF01535: PPR repeat; PF13041: PPR repeat family	IPR002885: Pentatricopeptide repeat; IPR011990: Tetratricopeptide-like helical domain
TraesCS3D01G118600.1	tr|A0A151T3S6|A0A151T3S6_CAJCA	Protein argonaute	PF16486: N-terminal domain of argonaute; PF08699: Argonaute linker 1 domain; PF02170: PAZ domain; PF16488: Argonaute linker 2 domain; PF16487: Mid domain of argonaute; PF02171: Piwi domain	IPR003100: PAZ domain; IPR003165: Piwi domain; IPR012337: Ribonuclease H-like domain; IPR014811: Argonaute, linker 1 domain; IPR032472: Argonaute linker 2 domain; IPR032473: Protein argonaute, Mid domain; IPR032474: Protein argonaute, N-terminal
TraesCS3D01G124200.1	tr|C6ZRT3|C6ZRT3_SOYBN	Protein kinase-related protein	PF13947: Wall-associated receptor kinase galacturonan-binding; PF00069: Protein kinase domain	IPR000719: Protein kinase domain; IPR008271: Serine/threonine-protein kinase, active site; IPR011009: Protein kinase-like domain; IPR017441: Protein kinase, ATP binding site; IPR025287: Wall-associated receptor kinase, galacturonan-binding domain
TraesCS3D01G125300.1	tr|W9R8R3|W9R8R3_9ROSA	Two-component response regulator	PF00249: Myb-like DNA-binding domain	IPR001005: SANT/Myb domain; IPR006447: Myb domain, plants; IPR009057: Homeobox domain-like; IPR017930: Myb domain
TraesCS3D01G135100.1	AT3G07160.3	glucan synthase-like 10	PF06533: Protein of unknown function (DUF1110)	IPR010535: Protein of unknown function DUF1110
TraesCS3D01G139500.1	tr|W8QDS8|W8QDS8_9ROSI	Serine/threonine phosphatase	PF13432: Tetratricopeptide repeat; PF00515: Tetratricopeptide repeat; PF08321: PPP5 TPR repeat region; PF00149: Calcineurin-like phosphoesterase	IPR001440: Tetratricopeptide repeat 1; IPR004843: Calcineurin-like phosphoesterase domain, ApaH type; IPR006186: Serine/threonine-specific protein phosphatase/bis(5-nucleosyl)-tetraphosphatase; IPR011990: Tetratricopeptide-like helical domain; IPR013026: Tetratricopeptide repeat-containing domain; IPR013235: PPP domain; IPR019734: Tetratricopeptide repeat; IPR029052: Metallo-dependent phosphatase…
TraesCS3D01G160700.1	tr|G7II20|G7II20_MEDTR	Late embryogenesis abundant protein	PF03168: Late embryogenesis abundant protein	IPR004864: Late embryogenesis abundant protein, LEA-14; IPR013783: Immunoglobulin-like fold
TraesCS3D01G163300.1	tr|A0A1I9LT82|A0A1I9LT82_ARATH	Zinc finger MYM-type-like protein	PF05699: hAT family C-terminal dimerisation region	IPR008906: HAT, C-terminal dimerisation domain
TraesCS3D01G206400.1	tr|B9SEZ0|B9SEZ0_RICCO	Vacuolar cation/proton exchanger, putative	PF01699: Sodium/calcium exchanger protein	IPR004713: Calcium/proton exchanger; IPR004798: Calcium/proton exchanger CAX; IPR004837: Sodium/calcium exchanger membrane region
TraesCS3D01G221400.1	tr|B6U372|B6U372_MAIZE	Tat pathway signal sequence family protein
TraesCS3D01G273900.4	tr|M7ZD53|M7ZD53_TRIUA	Dolichyl-diphosphooligosaccharide--protein glycosyltransferase subunit STT3A	PF02516: Oligosaccharyl transferase STT3 subunit	IPR003674: Oligosaccharyl transferase, STT3 subunit
TraesCS3D01G278700.1	tr|A0A199W0D8|A0A199W0D8_ANACO	Pentatricopeptide repeat-containing protein	PF01535: PPR repeat; PF14432: DYW family of nucleic acid deaminases	IPR002885: Pentatricopeptide repeat; IPR011990: Tetratricopeptide-like helical domain; IPR032867: DYW domain
TraesCS3D01G283400.1	tr|F2CX47|F2CX47_HORVV	Glycosyltransferases
TraesCS3D01G286800.1	tr|M7ZYC4|M7ZYC4_TRIUA	Disease resistance protein RGA2
TraesCS3D01G294800.3	sp|Q8DXW9|DPO4_STRA5	DNA polymerase IV	PF00817: impB/mucB/samB family; PF11799: impB/mucB/samB family C-terminal domain	IPR001126: UmuC domain; IPR017961: DNA polymerase, Y-family, little finger domain
TraesCS3D01G295100.1	tr|Q8L5E8|Q8L5E8_HORVU	Dof zinc finger protein	PF02701: Dof domain, zinc finger	IPR003851: Zinc finger, Dof-type
TraesCS3D01G300500.1	tr|A0A061GCF8|A0A061GCF8_THECC	Polynucleotidyl transferase isoform 2	PF03652: Holliday junction resolvase	IPR005227: Putative pre-16S rRNA nuclease; IPR006641: YqgF/RNase H-like domain; IPR012337: Ribonuclease H-like domain
TraesCS3D01G309100.3	tr|A0A061R7U8|A0A061R7U8_9CHLO	2-oxoglutarate and fe-dependent oxygenase superfamily protein	PF13621: Cupin-like domain	IPR003347: JmjC domain
TraesCS3D01G312100.1	tr|B9SZV1|B9SZV1_RICCO	RNA binding protein, putative		IPR000504: RNA recognition motif domain
TraesCS3D01G327500.2	tr|M7ZF97|M7ZF97_TRIUA	Dihydropyrimidinase	PF01979: Amidohydrolase family	IPR006680: Amidohydrolase-related; IPR011059: Metal-dependent hydrolase, composite domain; IPR011778: Hydantoinase/dihydropyrimidinase; IPR032466: Metal-dependent hydrolase
TraesCS3D01G331400.1	tr|B6TD92|B6TD92_MAIZE	Lipid-transfer protein	PF14368: Probable lipid transfer	IPR016140: Bifunctional inhibitor/plant lipid transfer protein/seed storage helical domain
TraesCS3D01G332500.1	sp|C1B4K2|FMT_RHOOB	Methionyl-tRNA formyltransferase
TraesCS3D01G352300.2	tr|Q6Z6P6|Q6Z6P6_ORYSJ	Ankyrin repeat protein family-like protein	PF13857: Ankyrin repeats (many copies); PF13962: Domain of unknown function	IPR020683: Ankyrin repeat-containing domain; IPR026961: PGG domain
TraesCS3D01G390700.1	tr|G7IB02|G7IB02_MEDTR	DUF1685 family protein	PF07939: Protein of unknown function (DUF1685)	IPR012881: Protein of unknown function DUF1685
TraesCS3D01G394800.1	tr|G7K3T4|G7K3T4_MEDTR	BTB/POZ and TAZ domain protein	PF00651: BTB/POZ domain	IPR000210: BTB/POZ domain; IPR011333: SKP1/BTB/POZ domain
TraesCS3D01G403900.1	tr|A0A1J6JWE1|A0A1J6JWE1_NICAT	Protein trichome birefringence	PF14416: PMR5 N terminal Domain; PF13839: GDSL/SGNH-like Acyl-Esterase family found in Pmr5 and Cas1p	IPR025846: PMR5 N-terminal domain; IPR026057: PC-Esterase
TraesCS3D01G404400.1	tr|A0A072VLJ5|A0A072VLJ5_MEDTR	SET-domain protein lysine methyltransferase family protein		IPR011383: N-lysine methyltransferase SETD6; IPR015353: Rubisco LSMT, substrate-binding domain
TraesCS3D01G408300.2	tr|B1Q3A7|B1Q3A7_BRACM	Cysteine protease	PF08246: Cathepsin propeptide inhibitor domain (I29)	IPR013201: Cathepsin propeptide inhibitor domain (I29)
TraesCS3D01G413300.1	tr|G7IMK4|G7IMK4_MEDTR	S-adenosyl-L-methionine-dependent methyltransferase, putative	PF02636: Putative S-adenosyl-L-methionine-dependent methyltransferase	IPR003788: Protein arginine methyltransferase NDUFAF7; IPR029063: S-adenosyl-L-methionine-dependent methyltransferase
TraesCS3D01G421100.2	AT3G07200.3	RING/U-box superfamily protein	PF13923: Zinc finger, C3HC4 type (RING finger)	IPR001841: Zinc finger, RING-type; IPR013083: Zinc finger, RING/FYVE/PHD-type; IPR017907: Zinc finger, RING-type, conserved site
TraesCS3D01G424300.1	tr|A0A1E5ULN9|A0A1E5ULN9_9POAL	Glycosyltransferase	PF03407: Nucleotide-diphospho-sugar transferase	IPR005069: Nucleotide-diphospho-sugar transferase
TraesCS3D01G433900.2	sp|O60016|CLR4_SCHPO	Histone-lysine N-methyltransferase, H3 lysine-9 specific	PF02182: SAD/SRA domain; PF05033: Pre-SET motif; PF00856: SET domain	IPR001214: SET domain; IPR003105: SRA-YDG; IPR003616: Post-SET domain; IPR007728: Pre-SET domain; IPR015947: PUA-like domain
TraesCS3D01G444700.1	tr|A0A1E5V2Y6|A0A1E5V2Y6_9POAL	Flowering-promoting factor 1-like protein 1
TraesCS3D01G458700.1	AT3G14470.2	NB-ARC domain-containing disease resistance protein		IPR027417: P-loop containing nucleoside triphosphate hydrolase
TraesCS3D01G460800.1	tr|A0A067DTL4|A0A067DTL4_CITSI	Ubiquitin thioesterase	PF10275: Peptidase C65 Otubain	IPR003323: OTU domain; IPR019400: Peptidase C65, otubain
TraesCS3D01G463800.1	AT4G08850.2	Leucine-rich repeat receptor-like protein kinase family protein	PF08263: Leucine rich repeat N-terminal domain; PF13516: Leucine Rich repeat; PF13855: Leucine rich repeat	IPR001611: Leucine-rich repeat; IPR003591: Leucine-rich repeat, typical subtype; IPR013210: Leucine-rich repeat-containing N-terminal, plant-type; IPR032675: Leucine-rich repeat domain, L domain-like
TraesCS3D01G469200.1	AT5G38350.1	Disease resistance protein (NBS-LRR class) family	PF00931: NB-ARC domain	IPR002182: NB-ARC; IPR011991: Winged helix-turn-helix DNA-binding domain; IPR027417: P-loop containing nucleoside triphosphate hydrolase; IPR032675: Leucine-rich repeat domain, L domain-like
TraesCS3D01G471400.2	tr|M8BYX3|M8BYX3_AEGTA	PAX-interacting protein 1	PF16770: Regulator of Ty1 transposition protein 107 BRCT domain	IPR001357: BRCT domain
TraesCS3D01G481500.1	AT5G49610.1	F-box family protein	PF12937: F-box-like	IPR001810: F-box domain; IPR017451: F-box associated interaction domain
TraesCS3D01G485300.2	tr|N1R0E7|N1R0E7_AEGTA	Disease resistance protein RPM1	PF00931: NB-ARC domain	IPR002182: NB-ARC; IPR011991: Winged helix-turn-helix DNA-binding domain; IPR027417: P-loop containing nucleoside triphosphate hydrolase; IPR032675: Leucine-rich repeat domain, L domain-like
TraesCS3D01G489400.1	tr|A0A1D5W3E4|A0A1D5W3E4_WHEAT	RNA-dependent RNA polymerase	PF05183: RNA dependent RNA polymerase	IPR007855: RNA-dependent RNA polymerase, eukaryotic-type
TraesCS3D01G494400.1	tr|A0A072TS21|A0A072TS21_MEDTR	Lycopene beta/epsilon cyclase	PF05834: Lycopene cyclase protein	IPR023753: FAD/NAD(P)-binding domain
TraesCS3D01G519600.1	tr|N1R2Y0|N1R2Y0_AEGTA	Histidine decarboxylase	PF00282: Pyridoxal-dependent decarboxylase conserved domain	IPR002129: Pyridoxal phosphate-dependent decarboxylase; IPR015421: Pyridoxal phosphate-dependent transferase, major region, subdomain 1; IPR015422: Pyridoxal phosphate-dependent transferase, subdomain 2; IPR015424: Pyridoxal phosphate-dependent transferase; IPR021115: Pyridoxal-phosphate binding site
TraesCS3D01G524300.1	tr|A0A1E5UPJ7|A0A1E5UPJ7_9POAL	Mitochondrial-processing peptidase subunit alpha	PF00675: Insulinase (Peptidase family M16); PF05193: Peptidase M16 inactive domain	IPR007863: Peptidase M16, C-terminal; IPR011249: Metalloenzyme, LuxS/M16 peptidase-like; IPR011765: Peptidase M16, N-terminal
TraesCS3D01G533600.2	tr|A0A199VVE7|A0A199VVE7_ANACO	Pentatricopeptide repeat-containing protein	PF01535: PPR repeat; PF13041: PPR repeat family	IPR002885: Pentatricopeptide repeat; IPR011990: Tetratricopeptide-like helical domain
TraesCS4A01G019100.1	tr|W5E5Z3|W5E5Z3_WHEAT	Ribulose-phosphate 3-epimerase	PF00834: Ribulose-phosphate 3 epimerase family	IPR000056: Ribulose-phosphate 3-epimerase-like; IPR011060: Ribulose-phosphate binding barrel; IPR013785: Aldolase-type TIM barrel; IPR026019: Ribulose-phosphate 3-epimerase
TraesCS4A01G028500.1	tr|W8EB69|W8EB69_ERYLE	WD-repeat containing protein	PF12894: Anaphase-promoting complex subunit 4 WD40 domain	IPR001680: WD40 repeat; IPR015943: WD40/YVTN repeat-like-containing domain; IPR017986: WD40-repeat-containing domain; IPR024977: Anaphase-promoting complex subunit 4, WD40 domain
TraesCS4A01G054400.2	tr|C9E7B7|C9E7B7_ORYSI	Heparanase	PF03662: Glycosyl hydrolase family 79, N-terminal domain	IPR005199: Glycoside hydrolase, family 79; IPR017853: Glycoside hydrolase superfamily
TraesCS4A01G086600.4	AT1G70750.1	myosin-binding protein (Protein of unknown function, DUF593)	PF04576: Zein-binding	IPR007656: GTD-binding domain
TraesCS4A01G112800.1	tr|Q10MT7|Q10MT7_ORYSJ	Gamma interferon inducible lysosomal thiol reductase family protein, expressed	PF03227: Gamma interferon inducible lysosomal thiol reductase (GILT)	IPR004911: Gamma interferon inducible lysosomal thiol reductase GILT
TraesCS4A01G115200.1	tr|A0A1E5UZV3|A0A1E5UZV3_9POAL	Protein SCAR2
TraesCS4A01G146000.1	sp|P0C704|MCP_EBVG	Major capsid protein
TraesCS4A01G149500.4	tr|Q8L5Y4|Q8L5Y4_ARATH	Embryo defective 2765	PF16399: Intron-binding protein aquarius N-terminus; PF13086: AAA domain; PF13087: AAA domain	IPR026300: CWF11 family; IPR027417: P-loop containing nucleoside triphosphate hydrolase; IPR032174: Intron-binding protein aquarius, N-terminal
TraesCS4A01G159000.1	AT5G06560.1	myosin-binding protein (Protein of unknown function, DUF593)	PF04576: Zein-binding	IPR007656: GTD-binding domain
TraesCS4A01G166700.1	tr|B6TMS7|B6TMS7_MAIZE	Senescence-associated protein
TraesCS4A01G173400.1	tr|Q1EP43|Q1EP43_MUSBA	Protein kinase, putative	PF12819: Carbohydrate-binding protein of the ER; PF13855: Leucine rich repeat; PF07714: Protein tyrosine kinase	IPR000719: Protein kinase domain; IPR001245: Serine-threonine/tyrosine-protein kinase, catalytic domain; IPR001611: Leucine-rich repeat; IPR008271: Serine/threonine-protein kinase, active site; IPR011009: Protein kinase-like domain; IPR017441: Protein kinase, ATP binding site; IPR024788: Malectin-like carbohydrate-binding domain; IPR032675: Leucine-rich repeat domain, L domain-like
TraesCS4A01G181500.1	tr|A0A199V9T9|A0A199V9T9_ANACO	Calcium-binding protein	PF13833: EF-hand domain pair	IPR002048: EF-hand domain; IPR011992: EF-hand domain pair; IPR018247: EF-Hand 1, calcium-binding site
TraesCS4A01G228200.1	tr|A0A1I9LT82|A0A1I9LT82_ARATH	Zinc finger MYM-type-like protein	PF05699: hAT family C-terminal dimerisation region	IPR008906: HAT, C-terminal dimerisation domain; IPR012337: Ribonuclease H-like domain
TraesCS4A01G229500.2	tr|A0A151RC93|A0A151RC93_CAJCA	Retrovirus-related Pol polyprotein from transposon 297 family	PF13456: Reverse transcriptase-like	IPR012337: Ribonuclease H-like domain
TraesCS4A01G231200.1	tr|V9QM13|V9QM13_ONCHC	COBRA-like protein	PF04833: COBRA-like protein	IPR006918: COBRA, plant
TraesCS4A01G269400.1	tr|A0A199W6F1|A0A199W6F1_ANACO	Basic blue protein	PF02298: Plastocyanin-like domain	IPR003245: Phytocyanin domain; IPR008972: Cupredoxin; IPR028871: Blue (type 1) copper protein, binding site
TraesCS4A01G278500.2	tr|A0A1D5X6P0|A0A1D5X6P0_WHEAT	Lysine--tRNA ligase	PF01336: OB-fold nucleic acid binding domain; PF00152: tRNA synthetases class II (D, K and N)	IPR002313: Lysine-tRNA ligase, class II; IPR004364: Aminoacyl-tRNA synthetase, class II (D/K/N); IPR004365: OB-fold nucleic acid binding domain, AA-tRNA synthetase-type; IPR006195: Aminoacyl-tRNA synthetase, class II; IPR012340: Nucleic acid-binding, OB-fold; IPR018149: Lysyl-tRNA synthetase, class II, C-terminal; IPR034762: Bacterial/eukaryotic lysine-tRNA ligase, class II
TraesCS4A01G288400.1	tr|A0A0K9NWX1|A0A0K9NWX1_ZOSMR	Nodulin-like / Major Facilitator Superfamily protein	PF06813: Nodulin-like	IPR010658: Nodulin-like; IPR020846: Major facilitator superfamily domain
TraesCS4A01G295000.1	tr|D8R4C5|D8R4C5_SELML	Kinesin-like protein		IPR011989: Armadillo-like helical; IPR016024: Armadillo-type fold
TraesCS4A01G298800.1	tr|A0A1E5WFJ1|A0A1E5WFJ1_9POAL	Protein FAR1-RELATED SEQUENCE 5	PF03101: FAR1 DNA-binding domain; PF10551: MULE transposase domain; PF04434: SWIM zinc finger	IPR004330: FAR1 DNA binding domain; IPR006564: Zinc finger, PMZ-type; IPR007527: Zinc finger, SWIM-type; IPR018289: MULE transposase domain
TraesCS4A01G308600.1	tr|Q10P40|Q10P40_ORYSJ	Cytochrome P450 family protein, expressed	PF00067: Cytochrome P450	IPR001128: Cytochrome P450; IPR002401: Cytochrome P450, E-class, group I; IPR017972: Cytochrome P450, conserved site
TraesCS4A01G310100.1	sp|P93194|RPK1_IPONI	Receptor-like protein kinase	PF13947: Wall-associated receptor kinase galacturonan-binding; PF00069: Protein kinase domain	IPR000719: Protein kinase domain; IPR000742: EGF-like domain; IPR001881: EGF-like calcium-binding domain; IPR008271: Serine/threonine-protein kinase, active site; IPR011009: Protein kinase-like domain; IPR017441: Protein kinase, ATP binding site; IPR025287: Wall-associated receptor kinase, galacturonan-binding domain
TraesCS4A01G310200.2	AT5G38350.1	Disease resistance protein (NBS-LRR class) family	PF00931: NB-ARC domain	IPR002182: NB-ARC; IPR011991: Winged helix-turn-helix DNA-binding domain; IPR027417: P-loop containing nucleoside triphosphate hydrolase; IPR032675: Leucine-rich repeat domain, L domain-like
TraesCS4A01G313700.1	tr|A0A061F1P3|A0A061F1P3_THECC	2-oxoglutarate (2OG) and Fe(II)-dependent oxygenase superfamily protein, putative	PF14226: non-haem dioxygenase in morphine synthesis N-terminal; PF03171: 2OG-Fe(II) oxygenase superfamily	IPR005123: Oxoglutarate/iron-dependent dioxygenase; IPR026992: Non-haem dioxygenase N-terminal domain; IPR027443: Isopenicillin N synthase-like
TraesCS4A01G342100.1	tr|A0A1E5VBT5|A0A1E5VBT5_9POAL	Pentatricopeptide repeat-containing protein	PF13041: PPR repeat family; PF01535: PPR repeat	IPR002885: Pentatricopeptide repeat; IPR011990: Tetratricopeptide-like helical domain
TraesCS4A01G351900.1	tr|B9H7J5|B9H7J5_POPTR	Kinase family protein	PF00582: Universal stress protein family; PF00069: Protein kinase domain	IPR000719: Protein kinase domain; IPR006016: UspA; IPR008271: Serine/threonine-protein kinase, active site; IPR011009: Protein kinase-like domain; IPR014729: Rossmann-like alpha/beta/alpha sandwich fold; IPR017441: Protein kinase, ATP binding site
TraesCS4A01G372500.1	tr|A0A1J3I1F3|A0A1J3I1F3_NOCCA	Kinesin light chain 3	PF13424: Tetratricopeptide repeat; PF13374: Tetratricopeptide repeat	IPR011990: Tetratricopeptide-like helical domain; IPR011991: Winged helix-turn-helix DNA-binding domain; IPR013026: Tetratricopeptide repeat-containing domain; IPR019734: Tetratricopeptide repeat
TraesCS4A01G376000.1	tr|B6TDG2|B6TDG2_MAIZE	Ribosome-binding factor A	PF02033: Ribosome-binding factor A	IPR000238: Ribosome-binding factor A; IPR015946: K homology domain-like, alpha/beta; IPR020053: Ribosome-binding factor A, conserved site; IPR023799: Ribosome-binding factor A domain
TraesCS4A01G378100.1	tr|A0A103XKD9|A0A103XKD9_CYNCS	Peptide methionine sulfoxide reductase MsrA	PF01625: Peptide methionine sulfoxide reductase	IPR002569: Peptide methionine sulphoxide reductase MsrA
TraesCS4A01G378300.1	tr|Q9SL49|Q9SL49_ARATH	2-oxoglutarate (2OG) and Fe(II)-dependent oxygenase-like protein	PF13532: 2OG-Fe(II) oxygenase superfamily	IPR005123: Oxoglutarate/iron-dependent dioxygenase; IPR027450: Alpha-ketoglutarate-dependent dioxygenase AlkB-like
TraesCS4A01G380200.1	tr|A0A1E5URB7|A0A1E5URB7_9POAL	Acid phosphatase 1	PF03767: HAD superfamily, subfamily IIIB (Acid phosphatase)	IPR005519: Acid phosphatase, class B-like; IPR010028: Acid phosphatase, plant; IPR014403: Vegetative storage protein/acid phosphatase; IPR023214: HAD-like domain
TraesCS4A01G381100.1	tr|A0A0K9PZS4|A0A0K9PZS4_ZOSMR	Receptor-like protein kinase	PF00069: Protein kinase domain	IPR000719: Protein kinase domain; IPR008271: Serine/threonine-protein kinase, active site; IPR011009: Protein kinase-like domain
TraesCS4A01G389400.1	AT4G08850.1	Leucine-rich repeat receptor-like protein kinase family protein	PF13855: Leucine rich repeat; PF00560: Leucine Rich Repeat	IPR001611: Leucine-rich repeat; IPR003591: Leucine-rich repeat, typical subtype; IPR032675: Leucine-rich repeat domain, L domain-like
TraesCS4A01G389500.1	AT1G65790.1	receptor kinase 1	PF00069: Protein kinase domain; PF00931: NB-ARC domain	IPR000719: Protein kinase domain; IPR002182: NB-ARC; IPR008271: Serine/threonine-protein kinase, active site; IPR011009: Protein kinase-like domain; IPR011991: Winged helix-turn-helix DNA-binding domain; IPR017441: Protein kinase, ATP binding site; IPR027417: P-loop containing nucleoside triphosphate hydrolase
TraesCS4A01G390300.1	tr|A0A1D6BYC3|A0A1D6BYC3_WHEAT	Superoxide dismutase	PF00081: Iron/manganese superoxide dismutases, alpha-hairpin domain; PF02777: Iron/manganese superoxide dismutases, C-terminal domain	IPR001189: Manganese/iron superoxide dismutase; IPR019831: Manganese/iron superoxide dismutase, N-terminal; IPR019832: Manganese/iron superoxide dismutase, C-terminal; IPR019833: Manganese/iron superoxide dismutase, binding site
TraesCS4A01G395100.1	tr|A0A0S2GL86|A0A0S2GL86_POPTO	Sec14p-like phosphatidylinositol transfer family protein	PF03765: CRAL/TRIO, N-terminal domain; PF00650: CRAL/TRIO domain	IPR001251: CRAL-TRIO lipid binding domain; IPR011074: CRAL/TRIO, N-terminal domain
TraesCS4A01G396000.1	AT1G10110.1	F-box family protein	PF00646: F-box domain; PF03478: Protein of unknown function (DUF295)	IPR001810: F-box domain; IPR005174: Domain unknown function DUF295
TraesCS4A01G397800.1	tr|K8ECN8|K8ECN8_9CHLO	tRNA-specific adenosine deaminase	PF00383: Cytidine and deoxycytidylate deaminase zinc-binding region	IPR002125: Cytidine and deoxycytidylate deaminases, zinc-binding; IPR016193: Cytidine deaminase-like
TraesCS4A01G401200.1	sp|B7GN27|NTPA_BIFLS	Non-canonical purine NTP pyrophosphatase
TraesCS4A01G401400.1	tr|W9RSQ3|W9RSQ3_9ROSA	Acetyl-coenzyme A carboxylase carboxyl transferase subunit alpha	PF01039: Carboxyl transferase domain	IPR011762: Acetyl-coenzyme A carboxyltransferase, N-terminal; IPR011763: Acetyl-coenzyme A carboxyltransferase, C-terminal; IPR029045: ClpP/crotonase-like domain; IPR034733: Acetyl-CoA carboxylase
TraesCS4A01G401600.1	tr|B6TEX7|B6TEX7_MAIZE	Cysteine synthase	PF00291: Pyridoxal-phosphate dependent enzyme	IPR001926: Tryptophan synthase beta subunit-like PLP-dependent enzyme; IPR005856: Cysteine synthase; IPR005859: Cysteine synthase CysK
TraesCS4A01G402500.1	tr|A0A1J3GWR4|A0A1J3GWR4_NOCCA	BRISC and BRCA1-A complex member 1		IPR002035: von Willebrand factor, type A
TraesCS4A01G428500.1	tr|R7W0J4|R7W0J4_AEGTA	Pentatricopeptide repeat-containing protein	PF01535: PPR repeat; PF13041: PPR repeat family	IPR002885: Pentatricopeptide repeat; IPR011990: Tetratricopeptide-like helical domain
TraesCS4A01G428600.1	tr|G7JST9|G7JST9_MEDTR	Impaired sucrose induction protein, putative	PF08045: Cell division control protein 14, SIN component	IPR011989: Armadillo-like helical; IPR012535: Cell division protein Cdc14; IPR016024: Armadillo-type fold
TraesCS4A01G428700.1	tr|A0A1E5WCA6|A0A1E5WCA6_9POAL	BTB/POZ domain-containing protein	PF00651: BTB/POZ domain	IPR000210: BTB/POZ domain; IPR011333: SKP1/BTB/POZ domain
TraesCS4A01G429000.1	tr|A0A1D1XW49|A0A1D1XW49_9ARAE	BON1-associated protein 2
TraesCS4A01G433200.1	tr|F1DT01|F1DT01_ELAGV	ABA-responsive binding factor	PF00847: AP2 domain	IPR001471: AP2/ERF domain; IPR016177: DNA-binding domain
TraesCS4A01G434900.1	tr|B6TGC4|B6TGC4_MAIZE	Growth-regulating factor	PF08880: QLQ; PF08879: WRC	IPR014977: WRC domain; IPR014978: Glutamine-Leucine-Glutamine, QLQ
TraesCS4A01G435600.1	tr|W9SLV0|W9SLV0_9ROSA	Urease accessory protein UreH	PF13386: Cytochrome C biogenesis protein transmembrane region
TraesCS4A01G437100.1	tr|A0A1D1YIN5|A0A1D1YIN5_9ARAE	DAG protein, chloroplastic
TraesCS4A01G438500.1	tr|B4F7V5|B4F7V5_MAIZE	Glutamate formiminotransferase 1	PF07837: Formiminotransferase domain, N-terminal subdomain	IPR012886: Formiminotransferase, N-terminal subdomain; IPR013802: Formiminotransferase, C-terminal subdomain; IPR022384: Formiminotransferase subdomain
TraesCS4A01G442500.1	tr|A0A061GN11|A0A061GN11_THECC	2-oxoglutarate (2OG) and Fe(II)-dependent oxygenase superfamily protein	PF14226: non-haem dioxygenase in morphine synthesis N-terminal; PF03171: 2OG-Fe(II) oxygenase superfamily	IPR005123: Oxoglutarate/iron-dependent dioxygenase; IPR026992: Non-haem dioxygenase N-terminal domain; IPR027443: Isopenicillin N synthase-like
TraesCS4A01G443800.1	sp|Q66CG7|SYN_YERPS	Asparagine--tRNA ligase
TraesCS4A01G446600.1	sp|P93194|RPK1_IPONI	Receptor-like protein kinase	PF08263: Leucine rich repeat N-terminal domain; PF13855: Leucine rich repeat; PF13306: Leucine rich repeats (6 copies); PF12799: Leucine Rich repeats (2 copies); PF00069: Protein kinase domain	IPR000719: Protein kinase domain; IPR001611: Leucine-rich repeat; IPR003591: Leucine-rich repeat, typical subtype; IPR008271: Serine/threonine-protein kinase, active site; IPR011009: Protein kinase-like domain; IPR013210: Leucine-rich repeat-containing N-terminal, plant-type; IPR017441: Protein kinase, ATP binding site; IPR025875: Leucine rich repeat 4; IPR026906: Leucine rich repeat 5; IPR032675…
TraesCS4A01G448700.1	tr|Q1WGB0|Q1WGB0_ORYSI	NBS-LRR disease resistance protein	PF00931: NB-ARC domain	IPR002182: NB-ARC; IPR011991: Winged helix-turn-helix DNA-binding domain; IPR027417: P-loop containing nucleoside triphosphate hydrolase; IPR032675: Leucine-rich repeat domain, L domain-like
TraesCS4A01G449200.1	tr|Q1WGB0|Q1WGB0_ORYSI	NBS-LRR disease resistance protein	PF00931: NB-ARC domain	IPR002182: NB-ARC; IPR011991: Winged helix-turn-helix DNA-binding domain; IPR027417: P-loop containing nucleoside triphosphate hydrolase; IPR032675: Leucine-rich repeat domain, L domain-like
TraesCS4A01G452900.1	tr|A0A1D1YF50|A0A1D1YF50_9ARAE	F-box protein
TraesCS4A01G454300.1	AT3G24240.1	Leucine-rich repeat receptor-like protein kinase family protein	PF08263: Leucine rich repeat N-terminal domain; PF00560: Leucine Rich Repeat	IPR001611: Leucine-rich repeat; IPR003591: Leucine-rich repeat, typical subtype; IPR013210: Leucine-rich repeat-containing N-terminal, plant-type; IPR032675: Leucine-rich repeat domain, L domain-like
TraesCS4A01G456000.1	tr|A0A124SCX4|A0A124SCX4_CYNCS	DnaJ domain-containing protein	PF11926: Domain of unknown function (DUF3444)	IPR011990: Tetratricopeptide-like helical domain; IPR024593: Domain of unknown function DUF3444
TraesCS4A01G457800.1	tr|B6TG65|B6TG65_MAIZE	30S ribosomal protein S13	PF00416: Ribosomal protein S13/S18	IPR001892: Ribosomal protein S13; IPR010979: Ribosomal protein S13-like, H2TH; IPR027437: 30s ribosomal protein S13, C-terminal
TraesCS4A01G458400.1	tr|A0A061G3L2|A0A061G3L2_THECC	S-adenosyl-L-methionine-dependent methyltransferases superfamily protein	PF03141: Putative S-adenosyl-L-methionine-dependent methyltransferase	IPR004159: Putative S-adenosyl-L-methionine-dependent methyltransferase; IPR029063: S-adenosyl-L-methionine-dependent methyltransferase
TraesCS4A01G459300.1	tr|A0A072V9X9|A0A072V9X9_MEDTR	Callose synthase-like protein	PF14288: 1,3-beta-glucan synthase subunit FKS1, domain-1; PF02364: 1,3-beta-glucan synthase component	IPR003440: Glycosyl transferase, family 48; IPR023175: Vacuolar protein sorting-associate protein Vta1/Callose synthase, N-terminal domain; IPR026899: 1,3-beta-glucan synthase subunit FKS1-like, domain-1
TraesCS4A01G462700.1	sp|A1B8L3|TRPB_PARDP	Tryptophan synthase beta chain		IPR032675: Leucine-rich repeat domain, L domain-like
TraesCS4A01G462900.1	tr|Q1WGB0|Q1WGB0_ORYSI	NBS-LRR disease resistance protein	PF00931: NB-ARC domain	IPR002182: NB-ARC; IPR011991: Winged helix-turn-helix DNA-binding domain; IPR027417: P-loop containing nucleoside triphosphate hydrolase; IPR032675: Leucine-rich repeat domain, L domain-like
TraesCS4A01G464100.1	tr|A0A1D5WZT8|A0A1D5WZT8_WHEAT	WAT1-related protein	PF00892: EamA-like transporter family	IPR000620: EamA domain
TraesCS4A01G469900.1	tr|M8CDP4|M8CDP4_AEGTA	Homeobox BEL1-like protein	PF07526: Associated with HOX; PF05920: Homeobox KN domain	IPR001356: Homeobox domain; IPR006563: POX domain; IPR008422: Homeobox KN domain; IPR009057: Homeobox domain-like
TraesCS4A01G472400.1	tr|W5DSQ4|W5DSQ4_WHEAT	WAT1-related protein	PF00892: EamA-like transporter family	IPR000620: EamA domain
TraesCS4A01G473600.1	AT5G24000.1	keratin-associated protein (DUF819)	PF05684: Protein of unknown function (DUF819)	IPR008537: Protein of unknown function DUF819
TraesCS4A01G480900.1	tr|W5DSB0|W5DSB0_WHEAT	Mitochondrial pyruvate carrier	PF03650: Uncharacterised protein family (UPF0041)	IPR005336: Mitochondrial pyruvate carrier
TraesCS4A01G481400.1	tr|A0A1E5VTC5|A0A1E5VTC5_9POAL	Protein transport protein SEC16B-like protein	PF12932: Vesicle coat trafficking protein Sec16 mid-region; PF12931: Sec23-binding domain of Sec16	IPR024298: Ancestral coatomer element 1, Sec16/Sec31; IPR024340: Sec16, central conserved domain
TraesCS4A01G482000.1	tr|B9GPC6|B9GPC6_POPTR	Scarecrow transcription factor family protein	PF03514: GRAS domain family	IPR005202: Transcription factor GRAS
TraesCS4A01G484800.1	tr|D8L2T0|D8L2T0_CUCME	Acid invertase 1	PF11837: Domain of unknown function (DUF3357); PF00251: Glycosyl hydrolases family 32 N-terminal domain; PF08244: Glycosyl hydrolases family 32 C terminal	IPR001362: Glycoside hydrolase, family 32; IPR013148: Glycosyl hydrolase family 32, N-terminal; IPR013189: Glycosyl hydrolase family 32, C-terminal; IPR013320: Concanavalin A-like lectin/glucanase domain; IPR018053: Glycoside hydrolase, family 32, active site; IPR021792: Beta-fructofuranosidase; IPR023296: Glycosyl hydrolase, five-bladed beta-propellor domain
TraesCS4A01G485400.2	tr|D8L2T0|D8L2T0_CUCME	Acid invertase 1	PF00251: Glycosyl hydrolases family 32 N-terminal domain; PF08244: Glycosyl hydrolases family 32 C terminal	IPR001362: Glycoside hydrolase, family 32; IPR013148: Glycosyl hydrolase family 32, N-terminal; IPR013189: Glycosyl hydrolase family 32, C-terminal; IPR013320: Concanavalin A-like lectin/glucanase domain; IPR023296: Glycosyl hydrolase, five-bladed beta-propellor domain
TraesCS4A01G486100.1	tr|M8BGI2|M8BGI2_AEGTA	Monocopper oxidase-like protein SKU5	PF07732: Multicopper oxidase; PF00394: Multicopper oxidase; PF07731: Multicopper oxidase	IPR001117: Multicopper oxidase, type 1; IPR008972: Cupredoxin; IPR011706: Multicopper oxidase, type 2; IPR011707: Multicopper oxidase, type 3
TraesCS4A01G494400.1	tr|A0A096PAB8|A0A096PAB8_OSTTA	Glycine-tRNA ligase, alpha subunit	PF02091: Glycyl-tRNA synthetase alpha subunit; PF02092: Glycyl-tRNA synthetase beta subunit; PF05746: DALR anticodon binding domain	IPR002310: Glycine-tRNA ligase, alpha subunit; IPR006194: Glycine-tRNA synthetase, heterodimeric; IPR008909: DALR anticodon binding; IPR009080: Aminoacyl-tRNA synthetase, class Ia, anticodon-binding; IPR015944: Glycine-tRNA ligase, beta subunit
TraesCS4A01G495000.1	tr|M7YY75|M7YY75_TRIUA	Homogentisate 1,2-dioxygenase	PF04209: homogentisate 1,2-dioxygenase	IPR005708: Homogentisate 1,2-dioxygenase; IPR011051: RmlC-like cupin domain; IPR014710: RmlC-like jelly roll fold
TraesCS4A01G498600.2	tr|A0A072VVJ3|A0A072VVJ3_MEDTR	RING/FYVE/PHD zinc finger protein	PF16135: TPL-binding domain in jasmonate signalling	IPR001965: Zinc finger, PHD-type; IPR011011: Zinc finger, FYVE/PHD-type; IPR013083: Zinc finger, RING/FYVE/PHD-type; IPR016181: Acyl-CoA N-acyltransferase; IPR019786: Zinc finger, PHD-type, conserved site; IPR019787: Zinc finger, PHD-finger; IPR032308: Jas TPL-binding domain
TraesCS4B01G002500.1	tr|A0A151SH11|A0A151SH11_CAJCA	Receptor-like protein kinase family		IPR011009: Protein kinase-like domain
TraesCS4B01G006100.1	tr|C1KAE3|C1KAE3_HORVU	NBS-LRR disease resistance protein-like protein	PF00931: NB-ARC domain	IPR002182: NB-ARC; IPR003593: AAA+ ATPase domain; IPR011991: Winged helix-turn-helix DNA-binding domain; IPR027417: P-loop containing nucleoside triphosphate hydrolase; IPR032675: Leucine-rich repeat domain, L domain-like
TraesCS4B01G009500.1	tr|A0A061FG24|A0A061FG24_THECC	Receptor protein kinase, putative	PF08263: Leucine rich repeat N-terminal domain; PF13855: Leucine rich repeat; PF00560: Leucine Rich Repeat; PF00069: Protein kinase domain	IPR000719: Protein kinase domain; IPR001611: Leucine-rich repeat; IPR003591: Leucine-rich repeat, typical subtype; IPR008266: Tyrosine-protein kinase, active site; IPR011009: Protein kinase-like domain; IPR013210: Leucine-rich repeat-containing N-terminal, plant-type; IPR017441: Protein kinase, ATP binding site; IPR032675: Leucine-rich repeat domain, L domain-like
TraesCS4B01G016000.1	tr|G7K0K5|G7K0K5_MEDTR	DWNN domain, A CCHC-type zinc finger protein	PF08783: DWNN domain; PF13696: Zinc knuckle	IPR001878: Zinc finger, CCHC-type; IPR013083: Zinc finger, RING/FYVE/PHD-type; IPR014891: DWNN domain; IPR025829: Zinc knuckle CX2CX3GHX4C
TraesCS4B01G029100.1	tr|Q6YUC2|Q6YUC2_ORYSJ	F-box protein family-like	PF00646: F-box domain	IPR001810: F-box domain; IPR032675: Leucine-rich repeat domain, L domain-like
TraesCS4B01G038100.1	sp|Q9RPF2|MNTH2_PSEAE	Divalent metal cation transporter MntH 2	PF01566: Natural resistance-associated macrophage protein	IPR001046: NRAMP family; IPR017187: Ethylene-insensitive protein 2
TraesCS4B01G056300.1	tr|M7YWX2|M7YWX2_TRIUA	Lariat debranching enzyme
TraesCS4B01G065600.1	tr|D7LM18|D7LM18_ARALL	Pentatricopeptide repeat-containing protein	PF01535: PPR repeat	IPR002885: Pentatricopeptide repeat; IPR011990: Tetratricopeptide-like helical domain
TraesCS4B01G075700.1	tr|M7YZE7|M7YZE7_TRIUA	Dolichol phosphate-mannose biosynthesis regulatory protein	PF07297: Dolichol phosphate-mannose biosynthesis regulatory protein (DPM2)	IPR009914: Dolichol phosphate-mannose biosynthesis regulatory
TraesCS4B01G076100.2	tr|A0A0K9NKJ0|A0A0K9NKJ0_ZOSMR	4-coumarate--CoA ligase like	PF00501: AMP-binding enzyme	IPR000873: AMP-dependent synthetase/ligase; IPR020845: AMP-binding, conserved site
TraesCS4B01G080900.1	AT1G74120.1	Mitochondrial transcription termination factor family protein	PF02536: mTERF	IPR003690: Transcription termination factor, mitochondrial/chloroplastic
TraesCS4B01G109600.1	tr|B9SUC9|B9SUC9_RICCO	Receptor-kinase, putative	PF08263: Leucine rich repeat N-terminal domain; PF12799: Leucine Rich repeats (2 copies); PF13855: Leucine rich repeat; PF00069: Protein kinase domain	IPR000719: Protein kinase domain; IPR001611: Leucine-rich repeat; IPR003591: Leucine-rich repeat, typical subtype; IPR008271: Serine/threonine-protein kinase, active site; IPR011009: Protein kinase-like domain; IPR013210: Leucine-rich repeat-containing N-terminal, plant-type; IPR017441: Protein kinase, ATP binding site; IPR025875: Leucine rich repeat 4; IPR032675: Leucine-rich repeat domain, L do…
TraesCS4B01G120600.2	tr|A0A0K9PDV3|A0A0K9PDV3_ZOSMR	Nucleotidyltransferase domain containing protein, expressed
TraesCS4B01G148000.5	tr|A0A0K9P215|A0A0K9P215_ZOSMR	Ubiquitin carboxyl-terminal hydrolase	PF06337: DUSP domain; PF00443: Ubiquitin carboxyl-terminal hydrolase; PF14533: Ubiquitin-specific protease C-terminal	IPR001394: Peptidase C19, ubiquitin carboxyl-terminal hydrolase; IPR006615: Peptidase C19, ubiquitin-specific peptidase, DUSP domain; IPR018200: Ubiquitin specific protease, conserved site; IPR028889: Ubiquitin specific protease domain; IPR029346: Ubiquitin carboxyl-terminal hydrolase, C-terminal
TraesCS4B01G171900.1	tr|Q10LW9|Q10LW9_ORYSJ	Bromodomain containing protein, expressed	PF00439: Bromodomain	IPR001487: Bromodomain
TraesCS4B01G176400.1	tr|Q9M2W0|Q9M2W0_ARATH	CAP-gly domain linker
TraesCS4B01G192200.2	tr|A0A0K9Q4P0|A0A0K9Q4P0_ZOSMR	Protein kinase family protein, putative, expressed	PF07714: Protein tyrosine kinase	IPR000719: Protein kinase domain; IPR001245: Serine-threonine/tyrosine-protein kinase, catalytic domain; IPR011009: Protein kinase-like domain
TraesCS4B01G192300.1	tr|M7YAG1|M7YAG1_TRIUA	Ethylene-overproduction protein 1	PF13181: Tetratricopeptide repeat	IPR000210: BTB/POZ domain; IPR011333: SKP1/BTB/POZ domain; IPR011990: Tetratricopeptide-like helical domain; IPR019734: Tetratricopeptide repeat
TraesCS4B01G193200.2	tr|Q8S4W9|Q8S4W9_MAIZE	Pyruvate decarboxylase	PF02776: Thiamine pyrophosphate enzyme, N-terminal TPP binding domain; PF00205: Thiamine pyrophosphate enzyme, central domain; PF02775: Thiamine pyrophosphate enzyme, C-terminal TPP binding domain	IPR011766: Thiamine pyrophosphate enzyme, C-terminal TPP-binding; IPR012000: Thiamine pyrophosphate enzyme, central domain; IPR012001: Thiamine pyrophosphate enzyme, N-terminal TPP-binding domain; IPR012110: Thiamine pyrophosphate (TPP)-dependent enzyme; IPR029035: DHS-like NAD/FAD-binding domain; IPR029061: Thiamin diphosphate-binding fold
TraesCS4B01G201900.1	tr|A0A199VKE8|A0A199VKE8_ANACO	Werner Syndrome-like exonuclease		IPR012337: Ribonuclease H-like domain
TraesCS4B01G233900.3	tr|B9RBE5|B9RBE5_RICCO	Glucan endo-1,3-beta-glucosidase, putative	PF00332: Glycosyl hydrolases family 17	IPR000490: Glycoside hydrolase family 17; IPR017853: Glycoside hydrolase superfamily
TraesCS4B01G275100.1	tr|N1QS91|N1QS91_AEGTA	Disease resistance protein RPM1	PF00931: NB-ARC domain	IPR002182: NB-ARC; IPR011991: Winged helix-turn-helix DNA-binding domain; IPR027417: P-loop containing nucleoside triphosphate hydrolase; IPR032675: Leucine-rich repeat domain, L domain-like
TraesCS4B01G290500.1	tr|A0A072UUA6|A0A072UUA6_MEDTR	DIS3-exonuclease-like protein
TraesCS4B01G301700.1	tr|G7J374|G7J374_MEDTR	Transmembrane protein, putative
TraesCS4B01G316700.1	tr|B9STH4|B9STH4_RICCO	Ring finger protein, putative	PF13639: Ring finger domain	IPR001841: Zinc finger, RING-type; IPR013083: Zinc finger, RING/FYVE/PHD-type
TraesCS4B01G323300.1	tr|A0A072URN4|A0A072URN4_MEDTR	Myb transcription factor	PF00249: Myb-like DNA-binding domain	IPR001005: SANT/Myb domain; IPR009057: Homeobox domain-like; IPR017930: Myb domain
TraesCS4B01G336200.1	tr|B9HPF8|B9HPF8_POPTR	Scarecrow transcription factor family protein	PF03514: GRAS domain family	IPR005202: Transcription factor GRAS
TraesCS4B01G344900.1	tr|X5CQE2|X5CQE2_WHEAT	Flavonol synthase	PF14226: non-haem dioxygenase in morphine synthesis N-terminal; PF03171: 2OG-Fe(II) oxygenase superfamily	IPR005123: Oxoglutarate/iron-dependent dioxygenase; IPR026992: Non-haem dioxygenase N-terminal domain; IPR027443: Isopenicillin N synthase-like
TraesCS4B01G349300.1	tr|M7ZYY1|M7ZYY1_TRIUA	Polyubiquitin	PF05056: Protein of unknown function (DUF674); PF00240: Ubiquitin family	IPR000626: Ubiquitin domain; IPR007750: Protein of unknown function DUF674; IPR029071: Ubiquitin-related domain
TraesCS4B01G350400.1	tr|A0A072VAB2|A0A072VAB2_MEDTR	LEM3 (Ligand-effect modulator 3) family protein	PF03381: LEM3 (ligand-effect modulator 3) family / CDC50 family	IPR005045: CDC50/LEM3 family
TraesCS4B01G356400.1	tr|A0A072UXM4|A0A072UXM4_MEDTR	Asparagine synthetase [glutamine-hydrolyzing] protein
TraesCS4D01G010200.1	tr|F4JQX7|F4JQX7_ARATH	Protein kinase family protein	PF14381: Ethylene-responsive protein kinase Le-CTR1; PF07714: Protein tyrosine kinase	IPR000719: Protein kinase domain; IPR001245: Serine-threonine/tyrosine-protein kinase, catalytic domain; IPR008271: Serine/threonine-protein kinase, active site; IPR011009: Protein kinase-like domain; IPR017441: Protein kinase, ATP binding site
TraesCS4D01G010400.2	AT3G24240.1	Leucine-rich repeat receptor-like protein kinase family protein	PF08263: Leucine rich repeat N-terminal domain; PF13855: Leucine rich repeat; PF00560: Leucine Rich Repeat	IPR001611: Leucine-rich repeat; IPR003591: Leucine-rich repeat, typical subtype; IPR013210: Leucine-rich repeat-containing N-terminal, plant-type; IPR032675: Leucine-rich repeat domain, L domain-like
TraesCS4D01G012700.1	tr|A7BK76|A7BK76_TOBAC	Potassium channel	PF07885: Ion channel	IPR002048: EF-hand domain; IPR003280: Two pore domain potassium channel; IPR011992: EF-hand domain pair; IPR013099: Potassium channel domain; IPR018247: EF-Hand 1, calcium-binding site
TraesCS4D01G033700.1	tr|A0A0K9P8V1|A0A0K9P8V1_ZOSMR	Nuclear transcription factor Y subunit	PF02045: CCAAT-binding transcription factor (CBF-B/NF-YA) subunit B	IPR001289: Nuclear transcription factor Y subunit A; IPR018362: CCAAT-binding factor, conserved site
TraesCS4D01G035300.1	tr|A0A1D1ZCJ6|A0A1D1ZCJ6_9ARAE	F-box protein	PF00646: F-box domain; PF01476: LysM domain	IPR001810: F-box domain; IPR018392: LysM domain
TraesCS4D01G039900.1	tr|G7K296|G7K296_MEDTR	Fantastic four-like protein	PF11250: Fantastic Four meristem regulator	IPR021410: The fantastic four family
TraesCS4D01G044400.1	tr|A0A061ECG5|A0A061ECG5_THECC	Regulator of Vps4 activity in the MVB pathway protein, putative	PF03398: Regulator of Vps4 activity in the MVB pathway	IPR005061: Vacuolar protein sorting-associated protein Ist1
TraesCS4D01G060000.1	tr|B6SVJ3|B6SVJ3_MAIZE	BSD domain containing protein	PF03909: BSD domain	IPR005607: BSD domain
TraesCS4D01G097700.1	tr|A0A061EK35|A0A061EK35_THECC	Leucine-rich repeat receptor-like protein kinase family protein, putative	PF13516: Leucine Rich repeat; PF13855: Leucine rich repeat	IPR001611: Leucine-rich repeat; IPR003591: Leucine-rich repeat, typical subtype; IPR032675: Leucine-rich repeat domain, L domain-like
TraesCS4D01G100400.1	AT1G49610.1	F-box family protein	PF00646: F-box domain	IPR001810: F-box domain; IPR032675: Leucine-rich repeat domain, L domain-like
TraesCS4D01G140900.1	tr|G7KWV5|G7KWV5_MEDTR	Transmembrane protein, putative
TraesCS4D01G184800.1	tr|A0A061DRE0|A0A061DRE0_THECC	Calcium-dependent phosphotriesterase superfamily protein		IPR011042: Six-bladed beta-propeller, TolB-like
TraesCS4D01G186700.1	tr|A0A0K9PM15|A0A0K9PM15_ZOSMR	CoA ligase	PF00501: AMP-binding enzyme; PF13193: AMP-binding enzyme C-terminal domain	IPR000873: AMP-dependent synthetase/ligase; IPR020845: AMP-binding, conserved site; IPR025110: AMP-binding enzyme C-terminal domain
TraesCS4D01G192500.1	AT3G63530.2	RING/U-box superfamily protein	PF13639: Ring finger domain	IPR001841: Zinc finger, RING-type; IPR013083: Zinc finger, RING/FYVE/PHD-type
TraesCS4D01G219200.1	tr|W9R2S5|W9R2S5_9ROSA	Solute carrier family 40 member 3	PF06963: Ferroportin1 (FPN1)	IPR009716: Ferroporti-1
TraesCS4D01G221000.1	tr|A0A072VJM2|A0A072VJM2_MEDTR	E3 ubiquitin-protein ligase	PF13920: Zinc finger, C3HC4 type (RING finger)	IPR001841: Zinc finger, RING-type
TraesCS4D01G227400.1	tr|A0A103YEU7|A0A103YEU7_CYNCS	Thaumatin	PF00314: Thaumatin family	IPR001938: Thaumatin; IPR017949: Thaumatin, conserved site
TraesCS4D01G249100.1	tr|M7ZKP8|M7ZKP8_TRIUA	SNAP25 homologous protein SNAP33		IPR000727: Target SNARE coiled-coil homology domain
TraesCS4D01G249400.1	tr|M8C787|M8C787_AEGTA	B3 domain-containing protein	PF02362: B3 DNA binding domain	IPR003340: B3 DNA binding domain; IPR015300: DNA-binding pseudobarrel domain
TraesCS4D01G254000.1	tr|B9RN92|B9RN92_RICCO	Pentatricopeptide repeat-containing protein, putative	PF13041: PPR repeat family; PF01535: PPR repeat	IPR002885: Pentatricopeptide repeat; IPR011990: Tetratricopeptide-like helical domain
TraesCS4D01G266900.2	tr|G7KE52|G7KE52_MEDTR	Lipid transfer protein	PF14368: Probable lipid transfer	IPR000528: Plant lipid transfer protein/Par allergen; IPR016140: Bifunctional inhibitor/plant lipid transfer protein/seed storage helical domain
TraesCS4D01G272800.1	AT3G61035.4	Cytochrome P450 superfamily protein
TraesCS4D01G281300.1	tr|B6TBN8|B6TBN8_MAIZE	F-box domain containing protein
TraesCS4D01G292600.1	tr|Q8H025|Q8H025_ORYSJ	Hydrolase, alpha/beta fold family protein, expressed	PF12697: Alpha/beta hydrolase family	IPR000073: Alpha/beta hydrolase fold-1; IPR029058: Alpha/Beta hydrolase fold
TraesCS4D01G303800.2	tr|B9R8J1|B9R8J1_RICCO	Alcohol dehydrogenase, putative	PF08240: Alcohol dehydrogenase GroES-like domain; PF00107: Zinc-binding dehydrogenase	IPR002328: Alcohol dehydrogenase, zinc-type, conserved site; IPR011032: GroES-like; IPR013149: Alcohol dehydrogenase, C-terminal; IPR013154: Alcohol dehydrogenase, N-terminal; IPR016040: NAD(P)-binding domain
TraesCS4D01G304800.1	tr|C6L7Y7|C6L7Y7_HORBU	F-box protein		IPR001810: F-box domain; IPR032675: Leucine-rich repeat domain, L domain-like
TraesCS4D01G319000.1	tr|M7YB75|M7YB75_TRIUA	Phosphatidylinositol-glycan biosynthesis class F protein	PF06699: GPI biosynthesis protein family Pig-F	IPR009580: GPI biosynthesis protein Pig-F
TraesCS4D01G335100.1	tr|G7I4R9|G7I4R9_MEDTR	Peptide transporter	PF00854: POT family	IPR000109: Proton-dependent oligopeptide transporter family; IPR020846: Major facilitator superfamily domain
TraesCS4D01G364000.1	tr|A0A0B2RSY2|A0A0B2RSY2_GLYSO	Phosphatidylserine decarboxylase proenzyme	PF02666: Phosphatidylserine decarboxylase	IPR003817: Phosphatidylserine decarboxylase-related; IPR033177: Phosphatidylserine decarboxylase; IPR033661: Phosphatidylserine decarboxylase, eukaryotic type 1
TraesCS5A01G003400.1	tr|A0A061G3W0|A0A061G3W0_THECC	Nodulin-like / Major Facilitator Superfamily protein	PF06813: Nodulin-like; PF07690: Major Facilitator Superfamily	IPR010658: Nodulin-like; IPR011701: Major facilitator superfamily; IPR020846: Major facilitator superfamily domain
TraesCS5A01G004100.1	tr|B9RUK8|B9RUK8_RICCO	Oxidoreductase, putative	PF03486: HI0933-like protein	IPR004792: Conserved hypothetical protein CHP00275, flavoprotein HI0933-like; IPR023753: FAD/NAD(P)-binding domain
TraesCS5A01G005300.1	tr|Q9FM23|Q9FM23_ARATH	Receptor-like protein kinase	PF08263: Leucine rich repeat N-terminal domain; PF07714: Protein tyrosine kinase	IPR000719: Protein kinase domain; IPR001245: Serine-threonine/tyrosine-protein kinase, catalytic domain; IPR008271: Serine/threonine-protein kinase, active site; IPR011009: Protein kinase-like domain; IPR013210: Leucine-rich repeat-containing N-terminal, plant-type; IPR017441: Protein kinase, ATP binding site; IPR032675: Leucine-rich repeat domain, L domain-like
TraesCS5A01G029400.1	tr|A0A0K9PWM4|A0A0K9PWM4_ZOSMR	Thioesterase family protein	PF03061: Thioesterase superfamily	IPR003736: Phenylacetic acid degradation-related domain; IPR006683: Thioesterase domain; IPR029069: HotDog domain
TraesCS5A01G045400.1	tr|A0A1E5VR00|A0A1E5VR00_9POAL	WPP domain-associated protein
TraesCS5A01G046600.1	tr|M8A4M4|M8A4M4_TRIUA	Beta-1,4-mannosyl-glycoprotein 4-beta-N-acetylglucosaminyltransferase	PF04724: Glycosyltransferase family 17	IPR006813: Glycosyl transferase, family 17; IPR029044: Nucleotide-diphospho-sugar transferases
TraesCS5A01G064500.1	sp|O04722|SUT21_ARATH	Sulfate transporter 2.1
TraesCS5A01G110200.1	tr|A0A1E5V4K9|A0A1E5V4K9_9POAL	Pentatricopeptide repeat-containing protein	PF13041: PPR repeat family; PF01535: PPR repeat	IPR002885: Pentatricopeptide repeat; IPR011990: Tetratricopeptide-like helical domain
TraesCS5A01G142800.1	tr|A0A199VFH8|A0A199VFH8_ANACO	F-box protein	PF00646: F-box domain	IPR001810: F-box domain; IPR032675: Leucine-rich repeat domain, L domain-like
TraesCS5A01G150700.1	tr|Q2QYR8|Q2QYR8_ORYSJ	Protein phosphatase 2c, putative, expressed	PF00481: Protein phosphatase 2C	IPR001932: PPM-type phosphatase domain
TraesCS5A01G188200.1	tr|A0A072UCL7|A0A072UCL7_MEDTR	Strictosidine synthase family protein	PF03088: Strictosidine synthase	IPR011042: Six-bladed beta-propeller, TolB-like; IPR018119: Strictosidine synthase, conserved region
TraesCS5A01G191100.2	tr|A0A061EJP8|A0A061EJP8_THECC	Histidine kinase, putative	PF13020: Domain of unknown function (DUF3883)	IPR003594: Histidine kinase-like ATPase, C-terminal domain; IPR024975: Domain of unknown function DUF3883
TraesCS5A01G209400.1	AT2G38695.1	Gag-Pol polyprotein/retrotransposon
TraesCS5A01G215400.1	tr|U5GAR5|U5GAR5_POPTR	Kinase family protein	PF07714: Protein tyrosine kinase	IPR000719: Protein kinase domain; IPR001245: Serine-threonine/tyrosine-protein kinase, catalytic domain; IPR008271: Serine/threonine-protein kinase, active site; IPR011009: Protein kinase-like domain
TraesCS5A01G224100.1	tr|M8AI61|M8AI61_TRIUA	Cytochrome c oxidase copper chaperone	PF05051: Cytochrome C oxidase copper chaperone (COX17)	IPR007745: Cytochrome c oxidase copper chaperone; IPR009069: Cysteine alpha-hairpin motif superfamily
TraesCS5A01G226300.1	tr|A0A061FNH6|A0A061FNH6_THECC	F-box family protein	PF00646: F-box domain; PF08387: FBD	IPR001810: F-box domain; IPR006566: FBD domain; IPR032675: Leucine-rich repeat domain, L domain-like
TraesCS5A01G227300.1	AT3G43610.2	Spc97 / Spc98 family of spindle pole body (SBP) component
TraesCS5A01G240200.1	tr|A0A0A0YMU7|A0A0A0YMU7_ALBBR	Syntaxin	PF00804: Syntaxin	IPR006011: Syntaxin, N-terminal domain; IPR010989: SNARE
TraesCS5A01G243100.1	tr|K7RZP3|K7RZP3_SOLCE	Carboxylesterase 1	PF07859: alpha/beta hydrolase fold	IPR013094: Alpha/beta hydrolase fold-3; IPR029058: Alpha/Beta hydrolase fold
TraesCS5A01G248100.1	tr|B9RF24|B9RF24_RICCO	Ring finger protein, putative	PF13639: Ring finger domain	IPR001841: Zinc finger, RING-type; IPR013083: Zinc finger, RING/FYVE/PHD-type
TraesCS5A01G251100.2	tr|A0A0S3SJP1|A0A0S3SJP1_PHAAN	Clustered mitochondria protein homolog
TraesCS5A01G275200.1	tr|C6L7Z0|C6L7Z0_HORBU	F-box protein		IPR032675: Leucine-rich repeat domain, L domain-like
TraesCS5A01G276700.6	tr|M7YGM5|M7YGM5_TRIUA	Calcium-transporting ATPase	PF00122: E1-E2 ATPase; PF00702: haloacid dehalogenase-like hydrolase; PF00689: Cation transporting ATPase, C-terminus	IPR001757: P-type ATPase; IPR006068: Cation-transporting P-type ATPase, C-terminal; IPR006408: P-type ATPase, subfamily IIB; IPR008250: P-type ATPase, A domain; IPR018303: P-type ATPase, phosphorylation site; IPR023214: HAD-like domain; IPR023298: P-type ATPase, transmembrane domain; IPR023299: P-type ATPase, cytoplasmic domain N
TraesCS5A01G335900.1	AT4G33160.2	F-box family protein	PF12937: F-box-like	IPR001810: F-box domain
TraesCS5A01G344100.3	tr|Q2QZI8|Q2QZI8_ORYSJ	NBS-LRR disease resistance protein, putative	PF12796: Ankyrin repeats (3 copies); PF00931: NB-ARC domain; PF03106: WRKY DNA -binding domain	IPR002110: Ankyrin repeat; IPR002182: NB-ARC; IPR003657: WRKY domain; IPR011991: Winged helix-turn-helix DNA-binding domain; IPR020683: Ankyrin repeat-containing domain; IPR027417: P-loop containing nucleoside triphosphate hydrolase; IPR032675: Leucine-rich repeat domain, L domain-like
TraesCS5A01G346900.1	tr|Q53MC9|Q53MC9_ORYSJ	F-box domain containing protein, expressed		IPR032675: Leucine-rich repeat domain, L domain-like
TraesCS5A01G356600.1	tr|A0A151QNJ8|A0A151QNJ8_CAJCA	Gag polyprotein		IPR001878: Zinc finger, CCHC-type
TraesCS5A01G365500.1	tr|B9GVF7|B9GVF7_POPTR	Chromodomain-helicase-DNA-binding family protein		IPR027417: P-loop containing nucleoside triphosphate hydrolase
TraesCS5A01G391500.1	tr|B9SBS8|B9SBS8_RICCO	Cysteine protease, putative	PF08246: Cathepsin propeptide inhibitor domain (I29); PF00112: Papain family cysteine protease	IPR000169: Cysteine peptidase, cysteine active site; IPR000668: Peptidase C1A, papain C-terminal; IPR013201: Cathepsin propeptide inhibitor domain (I29); IPR025660: Cysteine peptidase, histidine active site; IPR025661: Cysteine peptidase, asparagine active site
TraesCS5A01G397500.1	tr|A0A151SCU2|A0A151SCU2_CAJCA	GDSL esterase/lipase family		IPR029058: Alpha/Beta hydrolase fold
TraesCS5A01G398400.1	tr|M8CE47|M8CE47_AEGTA	Something about silencing protein 10	PF09368: Sas10 C-terminal domain	IPR018972: Sas10 C-terminal domain
TraesCS5A01G413700.2	tr|Q2QP06|Q2QP06_ORYSJ	Calmodulin-binding protein, putative, expressed	PF07887: Calmodulin binding protein-like	IPR012416: CALMODULIN-BINDING PROTEIN60
TraesCS5A01G498900.1	tr|A1X8W3|A1X8W3_SOLTU	Expansin-like protein	PF03330: Lytic transglycolase; PF01357: Pollen allergen	IPR007112: Expansin/pollen allergen, DPBB domain; IPR007117: Expansin, cellulose-binding-like domain; IPR007118: Expansin/Lol pI; IPR009009: RlpA-like protein, double-psi beta-barrel domain
TraesCS5A01G500100.1	tr|B9RX67|B9RX67_RICCO	Kinase, putative	PF00182: Chitinase class I; PF00069: Protein kinase domain	IPR000719: Protein kinase domain; IPR000726: Glycoside hydrolase, family 19, catalytic; IPR008271: Serine/threonine-protein kinase, active site; IPR011009: Protein kinase-like domain; IPR017441: Protein kinase, ATP binding site; IPR023346: Lysozyme-like domain
TraesCS5A01G521700.2	tr|A0A059LJU4|A0A059LJU4_9CHLO	Protein kinase	PF00069: Protein kinase domain	IPR000719: Protein kinase domain; IPR011009: Protein kinase-like domain; IPR017441: Protein kinase, ATP binding site
TraesCS5A01G522300.1	tr|A0A1D1YSG0|A0A1D1YSG0_9ARAE	PKHD-type hydroxylase Pden_4677	PF13640: 2OG-Fe(II) oxygenase superfamily	IPR005123: Oxoglutarate/iron-dependent dioxygenase; IPR006620: Prolyl 4-hydroxylase, alpha subunit
TraesCS5B01G003600.1	tr|A0A061G3W0|A0A061G3W0_THECC	Nodulin-like / Major Facilitator Superfamily protein	PF06813: Nodulin-like; PF07690: Major Facilitator Superfamily	IPR010658: Nodulin-like; IPR011701: Major facilitator superfamily; IPR020846: Major facilitator superfamily domain
TraesCS5B01G009600.1	AT1G19110.1	inter-alpha-trypsin inhibitor heavy chain-like protein	PF00092: von Willebrand factor type A domain; PF14624: VWA / Hh protein intein-like	IPR002035: von Willebrand factor, type A; IPR032838: VWA-Hint protein, Vwaint domain
TraesCS5B01G025200.1	tr|A0A0K9NUH7|A0A0K9NUH7_ZOSMR	No exine formation 1
TraesCS5B01G030300.1	tr|A0A061DQK7|A0A061DQK7_THECC	Heavy metal transport/detoxification superfamily protein, putative	PF00403: Heavy-metal-associated domain	IPR006121: Heavy metal-associated domain, HMA
TraesCS5B01G040500.1	tr|Q1WLY1|Q1WLY1_CHLIN	Chloroplast ATP synthase delta subunit
TraesCS5B01G043700.1	tr|A0A1D1Y319|A0A1D1Y319_9ARAE	Peptide-N4-(N-acetyl-beta-glucosaminyl)asparagine amidase A	PF12222: Peptide N-acetyl-beta-D-glucosaminyl asparaginase amidase A	IPR021102: Peptide-N4-(N-acetyl-beta-glucosaminyl)asparagine amidase A
TraesCS5B01G045400.1	tr|G7LAE6|G7LAE6_MEDTR	Fasciclin-like arabinogalactan protein		IPR000782: FAS1 domain
TraesCS5B01G045900.1	tr|A0A1D6A3A7|A0A1D6A3A7_WHEAT	Eukaryotic translation initiation factor 3 subunit A	PF01399: PCI domain	IPR000717: Proteasome component (PCI) domain; IPR011991: Winged helix-turn-helix DNA-binding domain
TraesCS5B01G054700.1	sp|Q49WF1|HTRAL_STAS1	Serine protease HtrA-like	PF13365: Trypsin-like peptidase domain	IPR001478: PDZ domain; IPR009003: Peptidase S1, PA clan
TraesCS5B01G092500.1	AT4G24130.1	DUF538 family protein (Protein of unknown function, DUF538)	PF04398: Protein of unknown function, DUF538	IPR007493: Protein of unknown function DUF538
TraesCS5B01G117000.4	sp|Q866F4|ADCYA_RABIT	Adenylate cyclase type 10
TraesCS5B01G191300.1	AT5G54300.1	cotton fiber-like protein (DUF761)	PF05553: Cotton fibre expressed protein	IPR008480: Protein of unknown function DUF761, plant
TraesCS5B01G204900.1	tr|G7IA07|G7IA07_MEDTR	Receptor-like kinase	PF07714: Protein tyrosine kinase	IPR000719: Protein kinase domain; IPR001245: Serine-threonine/tyrosine-protein kinase, catalytic domain; IPR008271: Serine/threonine-protein kinase, active site; IPR011009: Protein kinase-like domain
TraesCS5B01G207000.1	AT4G13985.1	FBD-associated F-box protein		IPR001810: F-box domain; IPR032675: Leucine-rich repeat domain, L domain-like
TraesCS5B01G211500.1	tr|A0A0K9PYA0|A0A0K9PYA0_ZOSMR	Cwc22 pre-mRNA splicing factor	PF02847: MA3 domain	IPR003891: Initiation factor eIF-4 gamma, MA3
TraesCS5B01G224000.1	tr|M4QH80|M4QH80_TRIMO	WRKY transcription factor	PF03106: WRKY DNA -binding domain	IPR003657: WRKY domain
TraesCS5B01G232600.1	tr|Q9AYS8|Q9AYS8_9POAL	1-aminocyclopropane-1-carboxylate oxidase	PF14226: non-haem dioxygenase in morphine synthesis N-terminal; PF03171: 2OG-Fe(II) oxygenase superfamily	IPR005123: Oxoglutarate/iron-dependent dioxygenase; IPR026992: Non-haem dioxygenase N-terminal domain; IPR027443: Isopenicillin N synthase-like
TraesCS5B01G237400.1	tr|A0A178WGN9|A0A178WGN9_ARATH	Nucleolar GTP-binding protein 1
TraesCS5B01G273400.1	tr|A0A199UNU1|A0A199UNU1_ANACO	Protein FATTY ACID EXPORT 1, chloroplastic
TraesCS5B01G297800.1	tr|A0A1D1Z4P4|A0A1D1Z4P4_9ARAE	Histidine protein methyltransferase 1		IPR029063: S-adenosyl-L-methionine-dependent methyltransferase
TraesCS5B01G313500.2	tr|G7IAQ7|G7IAQ7_MEDTR	BAG family molecular chaperone regulator-like protein	PF00240: Ubiquitin family	IPR000626: Ubiquitin domain; IPR029071: Ubiquitin-related domain
TraesCS5B01G332400.1	tr|A0A1D1YX54|A0A1D1YX54_9ARAE	La-related protein	PF05383: La domain	IPR006630: RNA-binding protein Lupus La; IPR011991: Winged helix-turn-helix DNA-binding domain
TraesCS5B01G343900.1	tr|A0A061E5G9|A0A061E5G9_THECC	SAUR-like auxin-responsive protein family, putative	PF02519: Auxin responsive protein	IPR003676: Small auxin-up RNA
TraesCS5B01G350100.1	AT5G45540.1	transmembrane protein, putative (DUF594)	PF13968: Domain of unknown function (DUF4220); PF04578: Protein of unknown function, DUF594	IPR007658: Protein of unknown function DUF594; IPR025315: Domain of unknown function DUF4220
TraesCS5B01G355000.2	tr|A0A0B2SBZ1|A0A0B2SBZ1_GLYSO	DNA mismatch repair protein mutL	PF13589: Histidine kinase-, DNA gyrase B-, and HSP90-like ATPase; PF01119: DNA mismatch repair protein, C-terminal domain	IPR003594: Histidine kinase-like ATPase, C-terminal domain; IPR013507: DNA mismatch repair protein, C-terminal; IPR014721: Ribosomal protein S5 domain 2-type fold, subgroup; IPR020568: Ribosomal protein S5 domain 2-type fold
TraesCS5B01G386000.1	tr|W9QGC3|W9QGC3_9ROSA	3-hydroxybenzoate 6-hydroxylase 1	PF01494: FAD binding domain	IPR002938: FAD-binding domain; IPR023753: FAD/NAD(P)-binding domain
TraesCS5B01G391200.1	tr|A0A061EMV6|A0A061EMV6_THECC	Acyl-CoA N-acyltransferase with RING/FYVE/PHD-type zinc finger protein, putative	PF16135: TPL-binding domain in jasmonate signalling; PF00628: PHD-finger	IPR000182: GNAT domain; IPR001965: Zinc finger, PHD-type; IPR011011: Zinc finger, FYVE/PHD-type; IPR013083: Zinc finger, RING/FYVE/PHD-type; IPR016181: Acyl-CoA N-acyltransferase; IPR019786: Zinc finger, PHD-type, conserved site; IPR019787: Zinc finger, PHD-finger; IPR032308: Jas TPL-binding domain
TraesCS5B01G393400.1	sp|P93194|RPK1_IPONI	Receptor-like protein kinase	PF08263: Leucine rich repeat N-terminal domain; PF13855: Leucine rich repeat; PF00560: Leucine Rich Repeat; PF00069: Protein kinase domain	IPR000719: Protein kinase domain; IPR001611: Leucine-rich repeat; IPR003591: Leucine-rich repeat, typical subtype; IPR008271: Serine/threonine-protein kinase, active site; IPR011009: Protein kinase-like domain; IPR013210: Leucine-rich repeat-containing N-terminal, plant-type; IPR017441: Protein kinase, ATP binding site; IPR032675: Leucine-rich repeat domain, L domain-like
TraesCS5B01G413600.1	tr|M8C2D6|M8C2D6_AEGTA	Pentatricopeptide repeat-containing protein	PF01535: PPR repeat; PF13812: Pentatricopeptide repeat domain; PF13041: PPR repeat family; PF14432: DYW family of nucleic acid deaminases	IPR002885: Pentatricopeptide repeat; IPR011990: Tetratricopeptide-like helical domain; IPR032867: DYW domain
TraesCS5B01G436000.1	tr|B6UDW9|B6UDW9_MAIZE	Lipid transfer protein	PF14368: Probable lipid transfer	IPR016140: Bifunctional inhibitor/plant lipid transfer protein/seed storage helical domain
TraesCS5B01G461500.1	tr|A0MAU4|A0MAU4_WHEAT	Lipid transfer protein	PF14368: Probable lipid transfer	IPR000528: Plant lipid transfer protein/Par allergen; IPR016140: Bifunctional inhibitor/plant lipid transfer protein/seed storage helical domain
TraesCS5B01G482400.1	tr|A0A072TUZ0|A0A072TUZ0_MEDTR	DCD (Development and cell death) domain protein	PF10539: Development and cell death domain	IPR013989: Development/cell death domain
TraesCS5B01G487200.1	tr|R7WFH9|R7WFH9_AEGTA	F-box protein		IPR001810: F-box domain
TraesCS5B01G488200.1	AT5G02600.2	Heavy metal transport/detoxification superfamily protein	PF00403: Heavy-metal-associated domain	IPR006121: Heavy metal-associated domain, HMA
TraesCS5B01G490900.1	tr|B8PWQ1|B8PWQ1_ORYSJ	Zinc finger protein	PF13912: C2H2-type zinc finger	IPR013087: Zinc finger C2H2-type
TraesCS5B01G494700.1	AT3G24240.1	Leucine-rich repeat receptor-like protein kinase family protein	PF08263: Leucine rich repeat N-terminal domain; PF13855: Leucine rich repeat	IPR001611: Leucine-rich repeat; IPR003591: Leucine-rich repeat, typical subtype; IPR013210: Leucine-rich repeat-containing N-terminal, plant-type; IPR032675: Leucine-rich repeat domain, L domain-like
TraesCS5B01G500000.1	sp|A9NKD9|MZT1_PICSI	Mitotic-spindle organizing protein 1	PF12554: Mitotic-spindle organizing gamma-tubulin ring associated	IPR022214: Mitotic-spindle organizing protein 1
TraesCS5B01G506800.2	AT3G56470.1	F-box family protein	PF12937: F-box-like	IPR001810: F-box domain
TraesCS5B01G521500.1	tr|B9H7J5|B9H7J5_POPTR	Kinase family protein	PF00069: Protein kinase domain	IPR000719: Protein kinase domain; IPR008271: Serine/threonine-protein kinase, active site; IPR011009: Protein kinase-like domain; IPR014729: Rossmann-like alpha/beta/alpha sandwich fold; IPR017441: Protein kinase, ATP binding site
TraesCS5B01G528900.1	tr|A0A1D5YXY8|A0A1D5YXY8_WHEAT	Glycosyltransferase	PF00201: UDP-glucoronosyl and UDP-glucosyl transferase	IPR002213: UDP-glucuronosyl/UDP-glucosyltransferase
TraesCS5B01G534300.1	tr|M8C0S3|M8C0S3_AEGTA	40S ribosomal protein S1	PF14009: Domain of unknown function (DUF4228)	IPR025322: Protein of unknown function DUF4228, plant
TraesCS5B01G549500.2	tr|A0A1E5ULN9|A0A1E5ULN9_9POAL	Glycosyltransferase	PF03407: Nucleotide-diphospho-sugar transferase	IPR005069: Nucleotide-diphospho-sugar transferase; IPR029044: Nucleotide-diphospho-sugar transferases
TraesCS5B01G561200.1	tr|A0A0B0N3F2|A0A0B0N3F2_GOSAR	F-box only 46
TraesCS5B01G567800.1	tr|C1KAE3|C1KAE3_HORVU	NBS-LRR disease resistance protein-like protein		IPR032675: Leucine-rich repeat domain, L domain-like
TraesCS5B01G572300.1	tr|A0A072UAG3|A0A072UAG3_MEDTR	Oxidoreductase/transition metal ion-binding protein, putative
TraesCS5D01G012800.1	tr|A0A199V0N8|A0A199V0N8_ANACO	Pentatricopeptide repeat-containing protein	PF01535: PPR repeat; PF13041: PPR repeat family; PF12854: PPR repeat	IPR002625: Smr domain; IPR002885: Pentatricopeptide repeat; IPR011990: Tetratricopeptide-like helical domain
TraesCS5D01G019800.1	tr|M4Q9V0|M4Q9V0_WHEAT	Enolase	PF03952: Enolase, N-terminal domain; PF00113: Enolase, C-terminal TIM barrel domain	IPR000941: Enolase; IPR020809: Enolase, conserved site; IPR020810: Enolase, C-terminal TIM barrel domain; IPR020811: Enolase, N-terminal; IPR029017: Enolase N-terminal domain-like; IPR029065: Enolase C-terminal domain-like
TraesCS5D01G021400.1	tr|A0A0A8ZTR6|A0A0A8ZTR6_ARUDO	Deoxyuridine 5'-triphosphate nucleotidohydrolase family	PF00692: dUTPase	IPR008181: Deoxyuridine triphosphate nucleotidohydrolase; IPR029054: dUTPase-like
TraesCS5D01G025900.1	tr|M7YXM5|M7YXM5_TRIUA	Anaphase-promoting complex subunit 5	PF12862: Anaphase-promoting complex subunit 5	IPR011990: Tetratricopeptide-like helical domain; IPR026000: Anaphase-promoting complex subunit 5
TraesCS5D01G037600.1	sp|P18884|PB2_I79A4	Polymerase basic protein 2
TraesCS5D01G039600.2	tr|A0A0E0JHQ6|A0A0E0JHQ6_ORYPU	Dihydrolipoamide acetyltransferase component of pyruvate dehydrogenase complex	PF12274: Protein of unknown function (DUF3615)	IPR022059: Protein of unknown function DUF3615
TraesCS5D01G046700.1	tr|A0A1J3IQJ7|A0A1J3IQJ7_NOCCA	Gag-Pol polyprotein	PF00098: Zinc knuckle	IPR001878: Zinc finger, CCHC-type
TraesCS5D01G046800.1	sp|Q1A268|GAG_SIVMB	Gag polyprotein	PF00098: Zinc knuckle	IPR001878: Zinc finger, CCHC-type
TraesCS5D01G081300.1	AT1G67390.1	F-box family protein	PF08387: FBD	IPR001810: F-box domain; IPR006566: FBD domain; IPR032675: Leucine-rich repeat domain, L domain-like
TraesCS5D01G081500.1	AT5G22730.2	F-box/RNI-like/FBD-like domains-containing protein	PF08387: FBD	IPR006566: FBD domain; IPR032675: Leucine-rich repeat domain, L domain-like
TraesCS5D01G094700.1	tr|Q8VZH5|Q8VZH5_CAPAN	Receptor protein kinase-like protein	PF12819: Carbohydrate-binding protein of the ER; PF07714: Protein tyrosine kinase	IPR000719: Protein kinase domain; IPR001245: Serine-threonine/tyrosine-protein kinase, catalytic domain; IPR008271: Serine/threonine-protein kinase, active site; IPR011009: Protein kinase-like domain; IPR017441: Protein kinase, ATP binding site; IPR024788: Malectin-like carbohydrate-binding domain
TraesCS5D01G118400.1	tr|A0A1E5V4K9|A0A1E5V4K9_9POAL	Pentatricopeptide repeat-containing protein	PF13041: PPR repeat family; PF01535: PPR repeat	IPR002885: Pentatricopeptide repeat; IPR011990: Tetratricopeptide-like helical domain
TraesCS5D01G119800.1	tr|A0A1J3GSG7|A0A1J3GSG7_NOCCA	Meiosis arrest female protein 1-like protein	PF01936: NYN domain; PF12872: OST-HTH/LOTUS domain	IPR021139: NYN domain, limkain-b1-type; IPR025605: OST-HTH/LOTUS domain; IPR029060: PIN domain-like
TraesCS5D01G145800.1	tr|A0A191XX38|A0A191XX38_WHEAT	WRKY transcription factor	PF03106: WRKY DNA -binding domain	IPR003657: WRKY domain
TraesCS5D01G189700.1	AT1G70480.2	OBP32pep, putative (DUF220)	PF02713: Domain of unknown function DUF220	IPR003863: Protein of unknown function DUF220; IPR023393: START-like domain
TraesCS5D01G202700.1	tr|A0A072UCL7|A0A072UCL7_MEDTR	Strictosidine synthase family protein	PF03088: Strictosidine synthase	IPR011042: Six-bladed beta-propeller, TolB-like; IPR018119: Strictosidine synthase, conserved region
TraesCS5D01G206000.1	tr|A0A1D1XKG5|A0A1D1XKG5_9ARAE	Ankyrin repeat-containing protein	PF12796: Ankyrin repeats (3 copies); PF13962: Domain of unknown function	IPR002110: Ankyrin repeat; IPR020683: Ankyrin repeat-containing domain; IPR026961: PGG domain
TraesCS5D01G224400.2	sp|P70408|CAD10_MOUSE	Cadherin-10
TraesCS5D01G256700.1	tr|B5RHV5|B5RHV5_MUSBA	Protein kinase family protein	PF13947: Wall-associated receptor kinase galacturonan-binding; PF07645: Calcium-binding EGF domain; PF00069: Protein kinase domain	IPR000152: EGF-type aspartate/asparagine hydroxylation site; IPR000719: Protein kinase domain; IPR000742: EGF-like domain; IPR001881: EGF-like calcium-binding domain; IPR008271: Serine/threonine-protein kinase, active site; IPR011009: Protein kinase-like domain; IPR017441: Protein kinase, ATP binding site; IPR018097: EGF-like calcium-binding, conserved site; IPR025287: Wall-associated receptor ki…
TraesCS5D01G261500.1	tr|A0A1J6JSE9|A0A1J6JSE9_NICAT	F-box protein	PF00646: F-box domain; PF08268: F-box associated domain	IPR001810: F-box domain; IPR013187: F-box associated domain, type 3; IPR017451: F-box associated interaction domain
TraesCS5D01G270100.1	tr|A0A1E5UKP8|A0A1E5UKP8_9POAL	JmjC domain-containing protein 7	PF13621: Cupin-like domain	IPR003347: JmjC domain
TraesCS5D01G278300.1	tr|R9WWB2|R9WWB2_TANCI	Cytochrome P450	PF00067: Cytochrome P450	IPR001128: Cytochrome P450; IPR002401: Cytochrome P450, E-class, group I; IPR017972: Cytochrome P450, conserved site
TraesCS5D01G279000.1	tr|A0A090M1F8|A0A090M1F8_OSTTA	Protein Iojap/ribosomal silencing factor RsfS	PF02410: Ribosomal silencing factor during starvation	IPR004394: Protein Iojap/ribosomal silencing factor RsfS
TraesCS5D01G292600.1	AT3G16210.1	F-box family protein	PF00646: F-box domain	IPR001810: F-box domain
TraesCS5D01G307900.3	tr|A0A103XDG9|A0A103XDG9_CYNCS	WD40 repeat-containing protein		IPR001680: WD40 repeat; IPR015943: WD40/YVTN repeat-like-containing domain; IPR017986: WD40-repeat-containing domain; IPR019775: WD40 repeat, conserved site
TraesCS5D01G312100.1	tr|A0A1D5ZL17|A0A1D5ZL17_WHEAT	Glycosyltransferase	PF00201: UDP-glucoronosyl and UDP-glucosyl transferase	IPR002213: UDP-glucuronosyl/UDP-glucosyltransferase
TraesCS5D01G312300.1	tr|M7ZY35|M7ZY35_TRIUA	Inositol-tetrakisphosphate 1-kinase 4
TraesCS5D01G344000.1	sp|Q09353|SENP_CAEEL	Sentrin-specific protease	PF02902: Ulp1 protease family, C-terminal catalytic domain	IPR003653: Ulp1 protease family, C-terminal catalytic domain
TraesCS5D01G347600.1	tr|E5GC22|E5GC22_CUCME	Aquaporin	PF00230: Major intrinsic protein	IPR000425: Major intrinsic protein; IPR022357: Major intrinsic protein, conserved site; IPR023271: Aquaporin-like
TraesCS5D01G353200.1	tr|A0A1E5UUB7|A0A1E5UUB7_9POAL	Protein PHLOEM PROTEIN 2-LIKE A10		IPR006311: Twin-arginine translocation pathway, signal sequence
TraesCS5D01G364700.1	AT3G55870.3	ADC synthase superfamily protein
TraesCS5D01G367700.1	tr|B9HB18|B9HB18_POPTR	Purine permease-related family protein	PF16913: Purine nucleobase transmembrane transport
TraesCS5D01G369700.1	tr|A0A1E5VLC3|A0A1E5VLC3_9POAL	BTB/POZ domain-containing protein		IPR011333: SKP1/BTB/POZ domain
TraesCS5D01G378400.2	tr|A0A072TV45|A0A072TV45_MEDTR	E3 ubiquitin-protein ligase RGLG2-like protein	PF07002: Copine	IPR002035: von Willebrand factor, type A; IPR010734: Copine
TraesCS5D01G379100.1	tr|N1QRX8|N1QRX8_AEGTA	Manganese-dependent ADP-ribose/CDP-alcohol diphosphatase	PF00149: Calcineurin-like phosphoesterase	IPR004843: Calcineurin-like phosphoesterase domain, ApaH type; IPR029052: Metallo-dependent phosphatase-like
TraesCS5D01G380100.1	tr|A0A090M4R0|A0A090M4R0_OSTTA	Aspartyl/glutamyl-tRNA(Asn/Gln) amidotransferase,C subunit	PF02686: Glu-tRNAGln amidotransferase C subunit	IPR003837: Glu-tRNAGln amidotransferase C subunit
TraesCS5D01G386600.1	sp|O88664|TAOK1_RAT	Serine/threonine-protein kinase TAO1
TraesCS5D01G399800.1	tr|M0XBQ0|M0XBQ0_HORVV	Kinesin-like protein	PF00225: Kinesin motor domain	IPR001752: Kinesin motor domain; IPR019821: Kinesin motor domain, conserved site; IPR027417: P-loop containing nucleoside triphosphate hydrolase
TraesCS5D01G407100.1	tr|W9RY50|W9RY50_9ROSA	GDSL esterase/lipase	PF01764: Lipase (class 3)	IPR002921: Fungal lipase-like domain; IPR029058: Alpha/Beta hydrolase fold
TraesCS5D01G422700.2	tr|Q2QNS3|Q2QNS3_ORYSJ	Calmodulin-binding protein, putative, expressed	PF07887: Calmodulin binding protein-like	IPR012416: CALMODULIN-BINDING PROTEIN60
TraesCS5D01G439500.2	sp|Q0SQ51|SYN_CLOPS	Asparagine--tRNA ligase	PF07762: Protein of unknown function (DUF1618)	IPR011676: Domain of unknown function DUF1618
TraesCS5D01G459600.1	tr|Q8VZH5|Q8VZH5_CAPAN	Receptor protein kinase-like protein	PF07714: Protein tyrosine kinase	IPR000719: Protein kinase domain; IPR001245: Serine-threonine/tyrosine-protein kinase, catalytic domain; IPR011009: Protein kinase-like domain; IPR017441: Protein kinase, ATP binding site
TraesCS5D01G462300.1	tr|A0A061EJP8|A0A061EJP8_THECC	Histidine kinase, putative	PF13020: Domain of unknown function (DUF3883)	IPR003594: Histidine kinase-like ATPase, C-terminal domain; IPR024975: Domain of unknown function DUF3883
TraesCS5D01G489000.1	tr|W6D8R8|W6D8R8_AEGTA	Chalcone-flavonone isomerase family protein	PF02431: Chalcone-flavanone isomerase	IPR016087: Chalcone isomerase; IPR016088: Chalcone isomerase, 3-layer sandwich; IPR016089: Chalcone isomerase, orthogonal bundle domain
TraesCS5D01G492200.1	tr|M8C527|M8C527_AEGTA	Disease resistance protein RPM1	PF00931: NB-ARC domain	IPR002182: NB-ARC; IPR011991: Winged helix-turn-helix DNA-binding domain; IPR027417: P-loop containing nucleoside triphosphate hydrolase; IPR032675: Leucine-rich repeat domain, L domain-like
TraesCS5D01G495400.1	AT2G33170.2	Leucine-rich repeat receptor-like protein kinase family protein	PF08263: Leucine rich repeat N-terminal domain; PF13516: Leucine Rich repeat; PF13855: Leucine rich repeat	IPR001611: Leucine-rich repeat; IPR003591: Leucine-rich repeat, typical subtype; IPR013210: Leucine-rich repeat-containing N-terminal, plant-type; IPR032675: Leucine-rich repeat domain, L domain-like
TraesCS5D01G501400.1	tr|A0A072UXH5|A0A072UXH5_MEDTR	DUF641 family protein	PF04859: Plant protein of unknown function (DUF641)	IPR006943: Domain of unknown function DUF641, plant
TraesCS5D01G505300.1	sp|Q6NMK1|GXM1_ARATH	Glucuronoxylan 4-O-methyltransferase 1
TraesCS5D01G508200.1	tr|A0A199V0I0|A0A199V0I0_ANACO	Sn1-specific diacylglycerol lipase alpha	PF01764: Lipase (class 3)	IPR002921: Fungal lipase-like domain; IPR029058: Alpha/Beta hydrolase fold
TraesCS5D01G521600.2	tr|A0A1D5Z200|A0A1D5Z200_WHEAT	Protein DETOXIFICATION	PF01554: MatE	IPR002528: Multi antimicrobial extrusion protein
TraesCS5D01G524100.1	tr|M8AYL9|M8AYL9_AEGTA	Glycosyltransferase	PF00201: UDP-glucoronosyl and UDP-glucosyl transferase	IPR002213: UDP-glucuronosyl/UDP-glucosyltransferase
TraesCS5D01G539600.2	AT3G08750.1	F-box and associated interaction domains-containing protein	PF00646: F-box domain	IPR001810: F-box domain; IPR011043: Galactose oxidase/kelch, beta-propeller
TraesCS5D01G544500.2	AT5G38350.1	Disease resistance protein (NBS-LRR class) family	PF00931: NB-ARC domain	IPR000494: Receptor L-domain; IPR002182: NB-ARC; IPR011991: Winged helix-turn-helix DNA-binding domain; IPR027417: P-loop containing nucleoside triphosphate hydrolase; IPR032675: Leucine-rich repeat domain, L domain-like
TraesCS5D01G548400.1	tr|M8BBY2|M8BBY2_AEGTA	Disease resistance protein RPM1	PF00931: NB-ARC domain	IPR002182: NB-ARC; IPR011991: Winged helix-turn-helix DNA-binding domain; IPR027417: P-loop containing nucleoside triphosphate hydrolase; IPR032675: Leucine-rich repeat domain, L domain-like
TraesCS5D01G557000.1	tr|B9HQ96|B9HQ96_POPTR	Hydroxyproline-rich glycoprotein
TraesCS5D01G562600.1	tr|A0A1E5V2G0|A0A1E5V2G0_9POAL	Pentatricopeptide repeat-containing protein	PF01535: PPR repeat; PF13041: PPR repeat family	IPR002885: Pentatricopeptide repeat; IPR011990: Tetratricopeptide-like helical domain
TraesCS6A01G036100.1	tr|A0A1D6AJG6|A0A1D6AJG6_WHEAT	Carboxypeptidase	PF00450: Serine carboxypeptidase	IPR001563: Peptidase S10, serine carboxypeptidase; IPR018202: Serine carboxypeptidase, serine active site; IPR029058: Alpha/Beta hydrolase fold; IPR033124: Serine carboxypeptidases, histidine active site
TraesCS6A01G053100.1	tr|A0A1J6KF79|A0A1J6KF79_NICAT	Sialyltransferase-like protein 2	PF00777: Glycosyltransferase family 29 (sialyltransferase)	IPR001675: Glycosyl transferase family 29
TraesCS6A01G058500.1	tr|B9RX67|B9RX67_RICCO	Kinase, putative	PF00139: Legume lectin domain; PF00069: Protein kinase domain	IPR000719: Protein kinase domain; IPR001220: Legume lectin domain; IPR008271: Serine/threonine-protein kinase, active site; IPR011009: Protein kinase-like domain; IPR013320: Concanavalin A-like lectin/glucanase domain; IPR017441: Protein kinase, ATP binding site; IPR019825: Legume lectin, beta chain, Mn/Ca-binding site
TraesCS6A01G069200.3	tr|B1Q3A7|B1Q3A7_BRACM	Cysteine protease	PF08246: Cathepsin propeptide inhibitor domain (I29)	IPR013201: Cathepsin propeptide inhibitor domain (I29)
TraesCS6A01G070200.1	AT5G45540.1	transmembrane protein, putative (DUF594)	PF13968: Domain of unknown function (DUF4220); PF04578: Protein of unknown function, DUF594	IPR007658: Protein of unknown function DUF594; IPR025315: Domain of unknown function DUF4220
TraesCS6A01G072200.1	tr|A0A1E5UQR9|A0A1E5UQR9_9POAL	Pentatricopeptide repeat-containing protein	PF01535: PPR repeat	IPR002625: Smr domain; IPR002885: Pentatricopeptide repeat; IPR011990: Tetratricopeptide-like helical domain
TraesCS6A01G085100.1	tr|G7IPM3|G7IPM3_MEDTR	Phototropic-responsive NPH3 family protein	PF03000: NPH3 family	IPR011333: SKP1/BTB/POZ domain; IPR027356: NPH3 domain
TraesCS6A01G093300.2	tr|M8B436|M8B436_AEGTA	Endoglucanase 11
TraesCS6A01G113500.1	AT1G67390.1	F-box family protein	PF00646: F-box domain; PF08387: FBD	IPR001810: F-box domain; IPR006566: FBD domain; IPR032675: Leucine-rich repeat domain, L domain-like
TraesCS6A01G120100.1	tr|A0A0U2S1V3|A0A0U2S1V3_ORYSA	NBS-LRR-like resistance protein	PF00931: NB-ARC domain	IPR002182: NB-ARC; IPR011991: Winged helix-turn-helix DNA-binding domain; IPR027417: P-loop containing nucleoside triphosphate hydrolase; IPR032675: Leucine-rich repeat domain, L domain-like
TraesCS6A01G125400.3	tr|B8XA57|B8XA57_GOSBA	Receptor kinase	PF08263: Leucine rich repeat N-terminal domain; PF00560: Leucine Rich Repeat; PF13855: Leucine rich repeat; PF00069: Protein kinase domain	IPR000719: Protein kinase domain; IPR001611: Leucine-rich repeat; IPR003591: Leucine-rich repeat, typical subtype; IPR008271: Serine/threonine-protein kinase, active site; IPR011009: Protein kinase-like domain; IPR013210: Leucine-rich repeat-containing N-terminal, plant-type; IPR017441: Protein kinase, ATP binding site; IPR032675: Leucine-rich repeat domain, L domain-like
TraesCS6A01G136600.1	tr|A0A072W2P5|A0A072W2P5_MEDTR	Dof domain, zinc finger protein
TraesCS6A01G142300.1	tr|A0A0B2PCL1|A0A0B2PCL1_GLYSO	Flotillin-like protein 1	PF01145: SPFH domain / Band 7 family	IPR001107: Band 7 domain
TraesCS6A01G142800.1	AT3G07110.2	Ribosomal protein L13 family protein
TraesCS6A01G181300.2	tr|A0A0K9P105|A0A0K9P105_ZOSMR	ATP dependent RNA helicase	PF04438: HIT zinc finger; PF00270: DEAD/DEAH box helicase; PF00271: Helicase conserved C-terminal domain	IPR001650: Helicase, C-terminal; IPR007529: Zinc finger, HIT-type; IPR011545: DEAD/DEAH box helicase domain; IPR014001: Helicase superfamily 1/2, ATP-binding domain; IPR014014: RNA helicase, DEAD-box type, Q motif; IPR027417: P-loop containing nucleoside triphosphate hydrolase
TraesCS6A01G196800.1	tr|B9RIK4|B9RIK4_RICCO	Cyclic nucleotide-gated ion channel, putative	PF00520: Ion transport protein	IPR000595: Cyclic nucleotide-binding domain; IPR003938: Potassium channel, voltage-dependent, EAG/ELK/ERG; IPR005821: Ion transport domain; IPR014710: RmlC-like jelly roll fold; IPR018490: Cyclic nucleotide-binding-like
TraesCS6A01G274900.1	AT5G14780.1	formate dehydrogenase	PF00389: D-isomer specific 2-hydroxyacid dehydrogenase, catalytic domain; PF02826: D-isomer specific 2-hydroxyacid dehydrogenase, NAD binding domain	IPR006139: D-isomer specific 2-hydroxyacid dehydrogenase, catalytic domain; IPR006140: D-isomer specific 2-hydroxyacid dehydrogenase, NAD-binding domain; IPR016040: NAD(P)-binding domain; IPR029753: D-isomer specific 2-hydroxyacid dehydrogenase, NAD-binding domain conserved site
TraesCS6A01G284800.5	tr|A0A072VFF0|A0A072VFF0_MEDTR	Sec14p-like phosphatidylinositol transfer family protein	PF03765: CRAL/TRIO, N-terminal domain; PF00650: CRAL/TRIO domain	IPR001071: Cellular retinaldehyde binding/alpha-tocopherol transport; IPR001251: CRAL-TRIO lipid binding domain; IPR011074: CRAL/TRIO, N-terminal domain
TraesCS6A01G292900.1	AT1G31130.1	polyadenylate-binding protein 1-B-binding protein
TraesCS6A01G334000.1	tr|M8D815|M8D815_AEGTA	Peroxisomal multifunctional enzyme type 2	PF02036: SCP-2 sterol transfer family	IPR003033: SCP2 sterol-binding domain
TraesCS6A01G336600.1	tr|U5GAR5|U5GAR5_POPTR	Kinase family protein	PF07714: Protein tyrosine kinase	IPR000719: Protein kinase domain; IPR001245: Serine-threonine/tyrosine-protein kinase, catalytic domain; IPR008271: Serine/threonine-protein kinase, active site; IPR011009: Protein kinase-like domain
TraesCS6A01G337200.1	tr|A0A1D1XWC4|A0A1D1XWC4_9ARAE	Chalcone--flavonone isomerase	PF16035: Chalcone isomerase like	IPR016087: Chalcone isomerase; IPR016088: Chalcone isomerase, 3-layer sandwich
TraesCS6A01G354600.1	tr|Q5Z570|Q5Z570_ORYSJ	Embryogenesis transmembrane protein-like	PF13962: Domain of unknown function	IPR026961: PGG domain
TraesCS6A01G358500.2	sp|Q89AF9|DEAD_BUCBP	ATP-dependent RNA helicase DeaD	PF00270: DEAD/DEAH box helicase; PF00271: Helicase conserved C-terminal domain	IPR001650: Helicase, C-terminal; IPR011545: DEAD/DEAH box helicase domain; IPR014001: Helicase superfamily 1/2, ATP-binding domain; IPR027417: P-loop containing nucleoside triphosphate hydrolase
TraesCS6A01G366100.1	tr|B6SLB1|B6SLB1_MAIZE	Serine-rich protein
TraesCS6A01G390300.1	tr|A0A0Q3Q0I2|A0A0Q3Q0I2_BRADI	Serine/threonine-protein kinase	PF01453: D-mannose binding lectin; PF00954: S-locus glycoprotein domain; PF08276: PAN-like domain; PF07714: Protein tyrosine kinase	IPR000719: Protein kinase domain; IPR000858: S-locus glycoprotein domain; IPR001245: Serine-threonine/tyrosine-protein kinase, catalytic domain; IPR001480: Bulb-type lectin domain; IPR003609: PAN/Apple domain; IPR008271: Serine/threonine-protein kinase, active site; IPR011009: Protein kinase-like domain; IPR017441: Protein kinase, ATP binding site; IPR024171: S-receptor-like serine/threonine-prot…
TraesCS6A01G394000.1	sp|P14553|POLG_HAVS2	Genome polyprotein
TraesCS6A01G398100.1	tr|K7U0Y2|K7U0Y2_MAIZE	Anthocyanin 5-aromatic acyltransferase	PF02458: Transferase family	IPR003480: Transferase
TraesCS6A01G406800.2	AT1G67390.1	F-box family protein	PF00646: F-box domain	IPR001810: F-box domain; IPR032675: Leucine-rich repeat domain, L domain-like
TraesCS6A01G414100.1	tr|N1QWI0|N1QWI0_AEGTA	Disease resistance protein RPM1		IPR032675: Leucine-rich repeat domain, L domain-like
TraesCS6A01G417400.2	tr|A0A1D1YF50|A0A1D1YF50_9ARAE	F-box protein		IPR001810: F-box domain
TraesCS6B01G035800.2	tr|A0A0U2KB01|A0A0U2KB01_ORYSA	NBS-LRR-like resistance protein	PF00931: NB-ARC domain	IPR002182: NB-ARC; IPR011991: Winged helix-turn-helix DNA-binding domain; IPR027417: P-loop containing nucleoside triphosphate hydrolase; IPR032675: Leucine-rich repeat domain, L domain-like
TraesCS6B01G040000.3	AT4G31900.3	chromatin remodeling factor		IPR000953: Chromo/chromo shadow domain; IPR001965: Zinc finger, PHD-type; IPR013083: Zinc finger, RING/FYVE/PHD-type; IPR016197: Chromo domain-like; IPR027417: P-loop containing nucleoside triphosphate hydrolase
TraesCS6B01G041800.2	AT5G38350.1	Disease resistance protein (NBS-LRR class) family	PF00931: NB-ARC domain	IPR002182: NB-ARC; IPR011991: Winged helix-turn-helix DNA-binding domain; IPR027417: P-loop containing nucleoside triphosphate hydrolase; IPR032675: Leucine-rich repeat domain, L domain-like
TraesCS6B01G056700.1	AT1G65790.1	receptor kinase 1	PF00069: Protein kinase domain	IPR000719: Protein kinase domain; IPR008271: Serine/threonine-protein kinase, active site; IPR011009: Protein kinase-like domain; IPR017441: Protein kinase, ATP binding site
TraesCS6B01G058500.1	tr|B9T5R4|B9T5R4_RICCO	Zinc finger protein, putative		IPR013083: Zinc finger, RING/FYVE/PHD-type; IPR013087: Zinc finger C2H2-type
TraesCS6B01G060100.1	AT2G33170.2	Leucine-rich repeat receptor-like protein kinase family protein	PF08263: Leucine rich repeat N-terminal domain; PF13516: Leucine Rich repeat; PF00560: Leucine Rich Repeat; PF13855: Leucine rich repeat	IPR001611: Leucine-rich repeat; IPR003591: Leucine-rich repeat, typical subtype; IPR013210: Leucine-rich repeat-containing N-terminal, plant-type; IPR032675: Leucine-rich repeat domain, L domain-like
TraesCS6B01G085100.1	tr|B6TBN8|B6TBN8_MAIZE	F-box domain containing protein
TraesCS6B01G105900.1	AT1G73970.1	obscurin-like protein
TraesCS6B01G127000.1	tr|U5FKX9|U5FKX9_POPTR	Heat Stress Transcription Factor family protein	PF00447: HSF-type DNA-binding	IPR000232: Heat shock factor (HSF)-type, DNA-binding; IPR011991: Winged helix-turn-helix DNA-binding domain
TraesCS6B01G128400.3	AT3G16210.1	F-box family protein	PF12937: F-box-like	IPR001810: F-box domain; IPR015915: Kelch-type beta propeller
TraesCS6B01G132900.1	sp|Q6WIT9|HPRT_CANLF	Hypoxanthine-guanine phosphoribosyltransferase
TraesCS6B01G138700.1	tr|B6UAN6|B6UAN6_MAIZE	Glucan endo-1,3-beta-glucosidase 3	PF07983: X8 domain	IPR012946: X8 domain
TraesCS6B01G145900.1	tr|M7ZCI4|M7ZCI4_TRIUA	Pathogenesis-related homeodomain protein	PF00628: PHD-finger; PF00046: Homeobox domain	IPR001356: Homeobox domain; IPR001965: Zinc finger, PHD-type; IPR009057: Homeobox domain-like; IPR011011: Zinc finger, FYVE/PHD-type; IPR013083: Zinc finger, RING/FYVE/PHD-type; IPR019786: Zinc finger, PHD-type, conserved site; IPR019787: Zinc finger, PHD-finger
TraesCS6B01G164000.1	tr|A0A0K9PU50|A0A0K9PU50_ZOSMR	Leucine-rich repeat receptor-like protein kinase family	PF08263: Leucine rich repeat N-terminal domain; PF13855: Leucine rich repeat; PF00560: Leucine Rich Repeat	IPR001611: Leucine-rich repeat; IPR003591: Leucine-rich repeat, typical subtype; IPR013210: Leucine-rich repeat-containing N-terminal, plant-type; IPR032675: Leucine-rich repeat domain, L domain-like
TraesCS6B01G164500.1	AT4G08850.2	Leucine-rich repeat receptor-like protein kinase family protein	PF13855: Leucine rich repeat	IPR001611: Leucine-rich repeat; IPR003591: Leucine-rich repeat, typical subtype; IPR032675: Leucine-rich repeat domain, L domain-like
TraesCS6B01G176900.1	AT5G43400.1	plant/protein	PF11443: Domain of unknown function (DUF2828)	IPR002035: von Willebrand factor, type A; IPR011205: Uncharacterised conserved protein UCP015417, vWA; IPR024553: Domain of unknown function DUF2828
TraesCS6B01G190600.1	tr|M8CDC6|M8CDC6_AEGTA	ADP-ribosylation factor GTPase-activating protein AGD12	PF01412: Putative GTPase activating protein for Arf; PF00168: C2 domain	IPR000008: C2 domain; IPR001164: Arf GTPase activating protein
TraesCS6B01G278200.1	tr|M8AQP4|M8AQP4_AEGTA	Tripeptidyl-peptidase 2	PF00082: Subtilase family; PF12580: Tripeptidyl peptidase II	IPR000209: Peptidase S8/S53 domain; IPR015500: Peptidase S8, subtilisin-related; IPR022229: Peptidase S8A, tripeptidyl peptidase II; IPR023828: Peptidase S8, subtilisin, Ser-active site
TraesCS6B01G279000.1	tr|A0A0K9P386|A0A0K9P386_ZOSMR	APO protein	PF05634: APO RNA-binding	IPR023342: APO domain
TraesCS6B01G300000.1	tr|W5GHY7|W5GHY7_WHEAT	Structure-specific endonuclease subunit SLX1 homolog	PF01541: GIY-YIG catalytic domain	IPR000305: GIY-YIG nuclease superfamily; IPR027520: Structure-specific endonuclease subunit Slx1
TraesCS6B01G348100.1	tr|A0A0K9P8Y1|A0A0K9P8Y1_ZOSMR	RNA-binding protein	PF00076: RNA recognition motif. (a.k.a. RRM, RBD, or RNP domain)	IPR000504: RNA recognition motif domain
TraesCS6B01G370300.1	tr|B3TZE7|B3TZE7_WHEAT	Subtilisin protease	PF05922: Peptidase inhibitor I9; PF00082: Subtilase family; PF02225: PA domain	IPR000209: Peptidase S8/S53 domain; IPR003137: PA domain; IPR010259: Peptidase S8 propeptide/proteinase inhibitor I9; IPR015500: Peptidase S8, subtilisin-related; IPR023827: Peptidase S8, subtilisin, Asp-active site; IPR023828: Peptidase S8, subtilisin, Ser-active site
TraesCS6B01G371100.1	AT2G33200.1	F-box family protein	PF03478: Protein of unknown function (DUF295)	IPR005174: Domain unknown function DUF295
TraesCS6B01G373200.2	tr|F4JFS2|F4JFS2_ARATH	GPI-anchored adhesin-like protein
TraesCS6B01G377500.3	tr|Q6K9J0|Q6K9J0_ORYSJ	Protein kinase-like	PF00564: PB1 domain	IPR000270: PB1 domain; IPR011009: Protein kinase-like domain; IPR017441: Protein kinase, ATP binding site
TraesCS6B01G380900.1	tr|A0A1D6ALY6|A0A1D6ALY6_WHEAT	Glutamate receptor	PF01094: Receptor family ligand binding region; PF00497: Bacterial extracellular solute-binding proteins, family 3; PF00060: Ligand-gated ion channel	IPR001320: Ionotropic glutamate receptor; IPR001638: Solute-binding protein family 3/N-terminal domain of MltF; IPR001828: Receptor, ligand binding region; IPR028082: Periplasmic binding protein-like I
TraesCS6B01G386000.1	tr|C6L7Y5|C6L7Y5_HORBU	F-box protein	PF08387: FBD	IPR001810: F-box domain; IPR006566: FBD domain; IPR032675: Leucine-rich repeat domain, L domain-like
TraesCS6B01G387000.1	tr|A0A061R2W8|A0A061R2W8_9CHLO	Isopentenyl-diphosphate delta-isomerase	PF00293: NUDIX domain; PF03571: Peptidase family M49	IPR000086: NUDIX hydrolase domain; IPR015797: NUDIX hydrolase domain-like
TraesCS6B01G393700.1	AT4G32020.1	serine/arginine repetitive matrix-like protein
TraesCS6B01G415100.1	tr|B5RHV5|B5RHV5_MUSBA	Protein kinase family protein	PF13947: Wall-associated receptor kinase galacturonan-binding; PF07645: Calcium-binding EGF domain; PF07714: Protein tyrosine kinase	IPR000152: EGF-type aspartate/asparagine hydroxylation site; IPR000719: Protein kinase domain; IPR000742: EGF-like domain; IPR001245: Serine-threonine/tyrosine-protein kinase, catalytic domain; IPR001881: EGF-like calcium-binding domain; IPR008271: Serine/threonine-protein kinase, active site; IPR011009: Protein kinase-like domain; IPR017441: Protein kinase, ATP binding site; IPR018097: EGF-like …
TraesCS6B01G419500.1	tr|T2DP86|T2DP86_PHAVU	Octicosapeptide/Phox/Bem1p domain-containing protein	PF00564: PB1 domain	IPR000270: PB1 domain
TraesCS6B01G424000.1	tr|B9SUC9|B9SUC9_RICCO	Receptor-kinase, putative	PF08263: Leucine rich repeat N-terminal domain; PF13855: Leucine rich repeat; PF00069: Protein kinase domain	IPR000719: Protein kinase domain; IPR001611: Leucine-rich repeat; IPR003591: Leucine-rich repeat, typical subtype; IPR008271: Serine/threonine-protein kinase, active site; IPR011009: Protein kinase-like domain; IPR013210: Leucine-rich repeat-containing N-terminal, plant-type; IPR017441: Protein kinase, ATP binding site; IPR032675: Leucine-rich repeat domain, L domain-like
TraesCS6B01G464300.1	tr|N1QWI0|N1QWI0_AEGTA	Disease resistance protein RPM1	PF00931: NB-ARC domain	IPR002182: NB-ARC; IPR011991: Winged helix-turn-helix DNA-binding domain; IPR027417: P-loop containing nucleoside triphosphate hydrolase; IPR032675: Leucine-rich repeat domain, L domain-like
TraesCS6B01G466600.1	tr|F2DRP6|F2DRP6_HORVV	Sucrose synthase	PF00862: Sucrose synthase; PF00534: Glycosyl transferases group 1	IPR000368: Sucrose synthase; IPR001296: Glycosyl transferase, family 1; IPR012820: Sucrose synthase, plant/cyanobacteria
TraesCS6B01G469900.1	tr|A0A0K9NJR6|A0A0K9NJR6_ZOSMR	U-box domain-containing protein	PF04564: U-box domain	IPR000225: Armadillo; IPR003613: U box domain; IPR011989: Armadillo-like helical; IPR013083: Zinc finger, RING/FYVE/PHD-type; IPR016024: Armadillo-type fold
TraesCS6B01G471800.1	tr|B6SK84|B6SK84_MAIZE	F-box domain containing protein
TraesCS6D01G009900.2	tr|W5H224|W5H224_WHEAT	WAT1-related protein	PF00892: EamA-like transporter family	IPR000620: EamA domain
TraesCS6D01G011500.1	tr|N1R423|N1R423_AEGTA	Disease resistance protein RPM1	PF00931: NB-ARC domain	IPR002182: NB-ARC; IPR011991: Winged helix-turn-helix DNA-binding domain; IPR027417: P-loop containing nucleoside triphosphate hydrolase; IPR032675: Leucine-rich repeat domain, L domain-like
TraesCS6D01G022100.1	tr|Q67UH1|Q67UH1_ORYSJ	Mitochondrial transcription termination factor-like	PF02536: mTERF	IPR003690: Transcription termination factor, mitochondrial/chloroplastic
TraesCS6D01G025000.1	tr|A0A061G3L2|A0A061G3L2_THECC	S-adenosyl-L-methionine-dependent methyltransferases superfamily protein	PF03141: Putative S-adenosyl-L-methionine-dependent methyltransferase	IPR004159: Putative S-adenosyl-L-methionine-dependent methyltransferase; IPR029063: S-adenosyl-L-methionine-dependent methyltransferase
TraesCS6D01G029000.1	AT2G14710.1	F-box family protein		IPR001810: F-box domain
TraesCS6D01G031700.3	AT4G31900.3	chromatin remodeling factor		IPR000953: Chromo/chromo shadow domain; IPR001965: Zinc finger, PHD-type; IPR013083: Zinc finger, RING/FYVE/PHD-type; IPR016197: Chromo domain-like; IPR027417: P-loop containing nucleoside triphosphate hydrolase
TraesCS6D01G039300.2	tr|B9RG95|B9RG95_RICCO	NADPH:quinone oxidoreductase, putative	PF03358: NADPH-dependent FMN reductase	IPR005025: NADPH-dependent FMN reductase-like; IPR029039: Flavoprotein-like domain
TraesCS6D01G068200.1	AT1G49610.1	F-box family protein		IPR001810: F-box domain; IPR032675: Leucine-rich repeat domain, L domain-like
TraesCS6D01G082900.2	tr|M8AZG8|M8AZG8_TRIUA	Mitogen-activated protein kinase	PF00069: Protein kinase domain	IPR000719: Protein kinase domain; IPR008271: Serine/threonine-protein kinase, active site; IPR011009: Protein kinase-like domain; IPR017441: Protein kinase, ATP binding site
TraesCS6D01G084300.1	tr|I1IIK7|I1IIK7_BRADI	Chloride channel protein	PF00654: Voltage gated chloride channel; PF00571: CBS domain	IPR000644: CBS domain; IPR001807: Chloride channel, voltage gated; IPR002251: Chloride channel ClC-plant; IPR014743: Chloride channel, core
TraesCS6D01G090300.1	AT3G60040.4	F-box family protein	PF00646: F-box domain	IPR001810: F-box domain; IPR032675: Leucine-rich repeat domain, L domain-like
TraesCS6D01G101600.1	tr|G7L0L8|G7L0L8_MEDTR	AP-1 complex subunit sigma-like protein	PF01217: Clathrin adaptor complex small chain	IPR011012: Longin-like domain; IPR016635: Adaptor protein complex, sigma subunit; IPR022775: AP complex, mu/sigma subunit
TraesCS6D01G114800.1	tr|B8XA57|B8XA57_GOSBA	Receptor kinase	PF08263: Leucine rich repeat N-terminal domain; PF13855: Leucine rich repeat; PF00069: Protein kinase domain	IPR000719: Protein kinase domain; IPR001611: Leucine-rich repeat; IPR003591: Leucine-rich repeat, typical subtype; IPR008271: Serine/threonine-protein kinase, active site; IPR011009: Protein kinase-like domain; IPR013210: Leucine-rich repeat-containing N-terminal, plant-type; IPR017441: Protein kinase, ATP binding site; IPR032675: Leucine-rich repeat domain, L domain-like
TraesCS6D01G115000.1	tr|B8XA57|B8XA57_GOSBA	Receptor kinase	PF08263: Leucine rich repeat N-terminal domain; PF13855: Leucine rich repeat; PF00069: Protein kinase domain	IPR000719: Protein kinase domain; IPR001611: Leucine-rich repeat; IPR003591: Leucine-rich repeat, typical subtype; IPR008271: Serine/threonine-protein kinase, active site; IPR011009: Protein kinase-like domain; IPR013210: Leucine-rich repeat-containing N-terminal, plant-type; IPR017441: Protein kinase, ATP binding site; IPR032675: Leucine-rich repeat domain, L domain-like
TraesCS6D01G121600.2	AT5G20180.4	Ribosomal protein L36
TraesCS6D01G123500.1	AT1G67390.1	F-box family protein	PF00646: F-box domain; PF08387: FBD	IPR001810: F-box domain; IPR006566: FBD domain; IPR032675: Leucine-rich repeat domain, L domain-like
TraesCS6D01G127400.1	tr|A0A0K9P5D7|A0A0K9P5D7_ZOSMR	Pentatricopeptide repeat-containing protein	PF01535: PPR repeat; PF13041: PPR repeat family	IPR002885: Pentatricopeptide repeat; IPR011990: Tetratricopeptide-like helical domain
TraesCS6D01G132300.1	tr|A0A1D1YXH6|A0A1D1YXH6_9ARAE	Splicing factor 3B subunit 2	PF04037: Domain of unknown function (DUF382); PF04046: PSP	IPR006568: PSP, proline-rich; IPR007180: Domain of unknown function DUF382
TraesCS6D01G138900.1	tr|G7K0L5|G7K0L5_MEDTR	RING/FYVE/PHD zinc finger protein, putative
TraesCS6D01G139800.1	tr|A0A1D6BDA1|A0A1D6BDA1_WHEAT	Flavin-containing monooxygenase	PF00743: Flavin-binding monooxygenase-like	IPR000960: Flavin monooxygenase FMO; IPR020946: Flavin monooxygenase-like; IPR023753: FAD/NAD(P)-binding domain
TraesCS6D01G141600.1	tr|A0A072VFJ0|A0A072VFJ0_MEDTR	F-box plant-like protein, putative	PF14476: Petal formation-expressed	IPR027949: Petal formation-expressed
TraesCS6D01G151800.1	sp|Q83E85|RL19_COXBU	50S ribosomal protein L19
TraesCS6D01G160500.1	tr|A0A1E5UKZ9|A0A1E5UKZ9_9POAL	Biogenesis of lysosome-related organelles complex 1 subunit 2	PF10046: Biogenesis of lysosome-related organelles complex-1 subunit 2	IPR019269: Biogenesis of lysosome-related organelles complex-1, subunit 2
TraesCS6D01G161000.1	sp|P93194|RPK1_IPONI	Receptor-like protein kinase	PF08263: Leucine rich repeat N-terminal domain; PF00069: Protein kinase domain	IPR000719: Protein kinase domain; IPR011009: Protein kinase-like domain; IPR013210: Leucine-rich repeat-containing N-terminal, plant-type; IPR032675: Leucine-rich repeat domain, L domain-like
TraesCS6D01G168500.3	tr|A0A0K9P105|A0A0K9P105_ZOSMR	ATP dependent RNA helicase	PF04438: HIT zinc finger; PF00270: DEAD/DEAH box helicase; PF00271: Helicase conserved C-terminal domain	IPR001650: Helicase, C-terminal; IPR007529: Zinc finger, HIT-type; IPR011545: DEAD/DEAH box helicase domain; IPR014001: Helicase superfamily 1/2, ATP-binding domain; IPR014014: RNA helicase, DEAD-box type, Q motif; IPR027417: P-loop containing nucleoside triphosphate hydrolase
TraesCS6D01G169500.1	tr|B7EBV9|B7EBV9_ORYSJ	cDNA clone:J013058P10, full insert sequence
TraesCS6D01G181100.1	tr|B9RIK4|B9RIK4_RICCO	Cyclic nucleotide-gated ion channel, putative	PF00520: Ion transport protein	IPR000595: Cyclic nucleotide-binding domain; IPR003938: Potassium channel, voltage-dependent, EAG/ELK/ERG; IPR005821: Ion transport domain; IPR014710: RmlC-like jelly roll fold; IPR018490: Cyclic nucleotide-binding-like
TraesCS6D01G218900.1	tr|G5DXK7|G5DXK7_SILLA	Membrane steroid-binding protein	PF00173: Cytochrome b5-like Heme/Steroid binding domain	IPR001199: Cytochrome b5-like heme/steroid binding domain
TraesCS6D01G255700.1	AT1G65110.2	Ubiquitin carboxyl-terminal hydrolase-related protein
TraesCS6D01G257600.1	tr|A0A0E0JHQ6|A0A0E0JHQ6_ORYPU	Dihydrolipoamide acetyltransferase component of pyruvate dehydrogenase complex	PF12274: Protein of unknown function (DUF3615)	IPR022059: Protein of unknown function DUF3615
TraesCS6D01G263700.1	AT5G10770.1	Eukaryotic aspartyl protease family protein	PF14543: Xylanase inhibitor N-terminal; PF14541: Xylanase inhibitor C-terminal	IPR021109: Aspartic peptidase domain; IPR032799: Xylanase inhibitor, C-terminal; IPR032861: Xylanase inhibitor, N-terminal; IPR033121: Peptidase family A1 domain
TraesCS6D01G266400.1	tr|G7I3K4|G7I3K4_MEDTR	Transducin family protein/WD-40 repeat protein
TraesCS6D01G269400.1	tr|A0A0K9PTY9|A0A0K9PTY9_ZOSMR	Receptor-like kinase	PF08263: Leucine rich repeat N-terminal domain; PF13855: Leucine rich repeat; PF07714: Protein tyrosine kinase	IPR000719: Protein kinase domain; IPR001245: Serine-threonine/tyrosine-protein kinase, catalytic domain; IPR001611: Leucine-rich repeat; IPR008271: Serine/threonine-protein kinase, active site; IPR011009: Protein kinase-like domain; IPR013210: Leucine-rich repeat-containing N-terminal, plant-type; IPR017441: Protein kinase, ATP binding site; IPR032675: Leucine-rich repeat domain, L domain-like
TraesCS6D01G283400.1	AT2G33200.1	F-box family protein	PF12937: F-box-like; PF03478: Protein of unknown function (DUF295)	IPR001810: F-box domain; IPR005174: Domain unknown function DUF295
TraesCS6D01G297800.1	AT3G06450.4	HCO3- transporter family
TraesCS6D01G320900.1	tr|N1QT53|N1QT53_AEGTA	GPI ethanolamine phosphate transferase 2	PF01663: Type I phosphodiesterase / nucleotide pyrophosphatase	IPR002591: Type I phosphodiesterase/nucleotide pyrophosphatase/phosphate transferase; IPR017849: Alkaline phosphatase-like, alpha/beta/alpha; IPR017850: Alkaline-phosphatase-like, core domain
TraesCS6D01G324500.1	tr|A0A1D6B642|A0A1D6B642_WHEAT	E3 ubiquitin-protein ligase	PF03145: Seven in absentia protein family	IPR008974: TRAF-like; IPR013010: Zinc finger, SIAH-type; IPR013083: Zinc finger, RING/FYVE/PHD-type; IPR018121: Seven-in-absentia protein, TRAF-like domain
TraesCS6D01G331400.4	tr|D7LGK0|D7LGK0_ARALL	Amino acid transporter family protein	PF01490: Transmembrane amino acid transporter protein	IPR013057: Amino acid transporter, transmembrane domain
TraesCS6D01G342800.1	tr|A0A151T571|A0A151T571_CAJCA	Transmembrane protein 184C family	PF03619: Organic solute transporter Ostalpha	IPR005178: Organic solute transporter subunit alpha/Transmembrane protein 184
TraesCS6D01G344900.2	tr|A0A061GN77|A0A061GN77_THECC	RING/U-box superfamily protein	PF13639: Ring finger domain	IPR001841: Zinc finger, RING-type; IPR013083: Zinc finger, RING/FYVE/PHD-type
TraesCS6D01G346500.2	tr|Q5ZA71|Q5ZA71_ORYSJ	Embryogenesis transmembrane protein-like	PF13962: Domain of unknown function	IPR026961: PGG domain
TraesCS6D01G355100.1	tr|A0A1E5URC5|A0A1E5URC5_9POAL	Pentatricopeptide repeat-containing protein	PF17177: Pentacotripeptide-repeat region of PROPR; PF13041: PPR repeat family; PF01535: PPR repeat; PF12854: PPR repeat	IPR002885: Pentatricopeptide repeat; IPR033443: Pentacotripeptide-repeat region of PROPR
TraesCS6D01G357100.1	tr|A0A1D6BB00|A0A1D6BB00_WHEAT	Ribonucleoside-diphosphate reductase	PF03477: ATP cone domain; PF00317: Ribonucleotide reductase, all-alpha domain; PF02867: Ribonucleotide reductase, barrel domain	IPR000788: Ribonucleotide reductase large subunit, C-terminal; IPR005144: ATP-cone domain; IPR008926: Ribonucleotide reductase R1 subunit, N-terminal; IPR013346: Ribonucleotide reductase, class I , alpha subunit; IPR013509: Ribonucleotide reductase large subunit, N-terminal
TraesCS6D01G357700.1	AT4G36930.1	basic helix-loop-helix (bHLH) DNA-binding superfamily protein	PF00010: Helix-loop-helix DNA-binding domain	IPR011598: Myc-type, basic helix-loop-helix (bHLH) domain
TraesCS6D01G363400.1	tr|A0A0K9Q2Z4|A0A0K9Q2Z4_ZOSMR	Kinesin like protein	PF00225: Kinesin motor domain	IPR001752: Kinesin motor domain; IPR027417: P-loop containing nucleoside triphosphate hydrolase
TraesCS6D01G364900.2	tr|I1I330|I1I330_BRADI	Cytosine-specific methyltransferase	PF01426: BAH domain; PF00385: Chromo (CHRromatin Organisation MOdifier) domain; PF00145: C-5 cytosine-specific DNA methylase	IPR000953: Chromo/chromo shadow domain; IPR001025: Bromo adjacent homology (BAH) domain; IPR001525: C-5 cytosine methyltransferase; IPR016197: Chromo domain-like; IPR018117: DNA methylase, C-5 cytosine-specific, active site; IPR023780: Chromo domain; IPR029063: S-adenosyl-L-methionine-dependent methyltransferase
TraesCS6D01G369100.2	tr|A0A059PC27|A0A059PC27_CICAR	F-box protein PP2	PF00646: F-box domain; PF14299: Phloem protein 2	IPR001810: F-box domain; IPR025886: Phloem protein 2-like
TraesCS6D01G387100.1	sp|O13636|TIM50_SCHPO	Mitochondrial import inner membrane translocase subunit tim50
TraesCS6D01G387300.1	tr|J9SKH3|J9SKH3_MAIZE	Divinyl reductase	PF13460: NAD(P)H-binding	IPR016040: NAD(P)-binding domain
TraesCS6D01G390000.1	tr|A0A0A9CWP8|A0A0A9CWP8_ARUDO	50S ribosomal protein L9	PF01281: Ribosomal protein L9, N-terminal domain; PF03948: Ribosomal protein L9, C-terminal domain	IPR009027: Ribosomal protein L9/RNase H1, N-terminal; IPR020069: Ribosomal protein L9, C-terminal; IPR020070: Ribosomal protein L9, N-terminal; IPR020594: Ribosomal protein L9, bacteria/chloroplast
TraesCS6D01G391300.1	AT1G67390.1	F-box family protein	PF00646: F-box domain	IPR001810: F-box domain; IPR032675: Leucine-rich repeat domain, L domain-like
TraesCS6D01G393100.3	AT3G20070.4	titan9
TraesCS6D01G394600.1	AT3G25490.1	Protein kinase family protein	PF13947: Wall-associated receptor kinase galacturonan-binding; PF00069: Protein kinase domain	IPR000719: Protein kinase domain; IPR000742: EGF-like domain; IPR001881: EGF-like calcium-binding domain; IPR008271: Serine/threonine-protein kinase, active site; IPR011009: Protein kinase-like domain; IPR017441: Protein kinase, ATP binding site; IPR018097: EGF-like calcium-binding, conserved site; IPR025287: Wall-associated receptor kinase, galacturonan-binding domain
TraesCS6D01G404300.1	tr|R7W754|R7W754_AEGTA	Disease resistance protein RPM1	PF00931: NB-ARC domain	IPR002182: NB-ARC; IPR011991: Winged helix-turn-helix DNA-binding domain; IPR027417: P-loop containing nucleoside triphosphate hydrolase; IPR032675: Leucine-rich repeat domain, L domain-like
TraesCS6D01G405600.1	tr|K7PRK8|K7PRK8_MAIZE	Callose synthase	PF04652: Vta1 like; PF14288: 1,3-beta-glucan synthase subunit FKS1, domain-1; PF02364: 1,3-beta-glucan synthase component	IPR003440: Glycosyl transferase, family 48; IPR023175: Vacuolar protein sorting-associate protein Vta1/Callose synthase, N-terminal domain; IPR026899: 1,3-beta-glucan synthase subunit FKS1-like, domain-1
TraesCS6D01G407900.1	tr|W5GZP8|W5GZP8_WHEAT	Protein DETOXIFICATION	PF01554: MatE	IPR002528: Multi antimicrobial extrusion protein
TraesCS7A01G001700.1	tr|I1GYK5|I1GYK5_BRADI	Terpene cyclase/mutase family member	PF13249: Squalene-hopene cyclase N-terminal domain; PF13243: Squalene-hopene cyclase C-terminal domain	IPR002365: Terpene synthase, conserved site; IPR008930: Terpenoid cyclases/protein prenyltransferase alpha-alpha toroid; IPR018333: Squalene cyclase; IPR032696: Squalene cyclase, C-terminal; IPR032697: Squalene cyclase, N-terminal
TraesCS7A01G007400.1	tr|A0A1B0Z597|A0A1B0Z597_ORYSA	Disease resistance protein	PF00931: NB-ARC domain	IPR002182: NB-ARC; IPR027417: P-loop containing nucleoside triphosphate hydrolase
TraesCS7A01G007700.1	tr|A0A0U2KAY7|A0A0U2KAY7_ORYSA	NBS-LRR-like resistance protein	PF00931: NB-ARC domain	IPR002182: NB-ARC; IPR011991: Winged helix-turn-helix DNA-binding domain; IPR027417: P-loop containing nucleoside triphosphate hydrolase; IPR032675: Leucine-rich repeat domain, L domain-like
TraesCS7A01G016300.1	tr|E0Y9Z3|E0Y9Z3_WHEAT	Rp1-like protein	PF00931: NB-ARC domain	IPR002182: NB-ARC; IPR011991: Winged helix-turn-helix DNA-binding domain; IPR027417: P-loop containing nucleoside triphosphate hydrolase; IPR032675: Leucine-rich repeat domain, L domain-like
TraesCS7A01G018700.1	AT4G08850.1	Leucine-rich repeat receptor-like protein kinase family protein	PF08263: Leucine rich repeat N-terminal domain; PF00560: Leucine Rich Repeat; PF13855: Leucine rich repeat	IPR001611: Leucine-rich repeat; IPR003591: Leucine-rich repeat, typical subtype; IPR013210: Leucine-rich repeat-containing N-terminal, plant-type; IPR032675: Leucine-rich repeat domain, L domain-like
TraesCS7A01G021400.1	tr|A0A0U2KAY7|A0A0U2KAY7_ORYSA	NBS-LRR-like resistance protein	PF00931: NB-ARC domain	IPR002182: NB-ARC; IPR011991: Winged helix-turn-helix DNA-binding domain; IPR027417: P-loop containing nucleoside triphosphate hydrolase; IPR032675: Leucine-rich repeat domain, L domain-like
TraesCS7A01G021800.1	tr|A1EGX7|A1EGX7_MUSAC	NPR1-like protein	PF00651: BTB/POZ domain; PF11900: Domain of unknown function (DUF3420); PF13857: Ankyrin repeats (many copies); PF12313: NPR1/NIM1 like defence protein C terminal	IPR000210: BTB/POZ domain; IPR002110: Ankyrin repeat; IPR011333: SKP1/BTB/POZ domain; IPR020683: Ankyrin repeat-containing domain; IPR021094: NPR1/NIM1-like, C-terminal; IPR024228: Regulatory protein NPR, central domain
TraesCS7A01G029900.2	tr|C4J9C7|C4J9C7_MAIZE	Eyes absent-like protein		IPR006545: EYA domain; IPR023214: HAD-like domain
TraesCS7A01G031000.1	tr|R7W235|R7W235_AEGTA	B3 domain-containing protein	PF02362: B3 DNA binding domain	IPR003340: B3 DNA binding domain; IPR015300: DNA-binding pseudobarrel domain
TraesCS7A01G031300.2	tr|Q2QZI8|Q2QZI8_ORYSJ	NBS-LRR disease resistance protein, putative	PF00931: NB-ARC domain	IPR002182: NB-ARC; IPR011991: Winged helix-turn-helix DNA-binding domain; IPR027417: P-loop containing nucleoside triphosphate hydrolase; IPR032675: Leucine-rich repeat domain, L domain-like
TraesCS7A01G041100.1	tr|F4JK83|F4JK83_ARATH	Calcium-dependent lipid-binding domain-containing protein		IPR000008: C2 domain
TraesCS7A01G052700.1	tr|A0A1E5W5L8|A0A1E5W5L8_9POAL	Pentatricopeptide repeat-containing protein	PF13041: PPR repeat family; PF12854: PPR repeat	IPR002885: Pentatricopeptide repeat
TraesCS7A01G060900.1	tr|A0A0B0NIL8|A0A0B0NIL8_GOSAR	Transmembrane protein
TraesCS7A01G064100.1	AT2G45520.1	coiled-coil protein
TraesCS7A01G064700.3	tr|W8CFI4|W8CFI4_9ROSA	GH3 family protein	PF03321: GH3 auxin-responsive promoter	IPR004993: GH3 family
TraesCS7A01G066600.1	tr|B6TK80|B6TK80_MAIZE	F-box domain containing protein
TraesCS7A01G077100.1	tr|M7Y8U8|M7Y8U8_TRIUA	Ribosome production factor 1	PF04427: Brix domain	IPR004154: Anticodon-binding; IPR007109: Brix domain
TraesCS7A01G088000.1	tr|B9SDM0|B9SDM0_RICCO	Pentatricopeptide repeat-containing protein, putative	PF01535: PPR repeat; PF12854: PPR repeat; PF13041: PPR repeat family	IPR002885: Pentatricopeptide repeat
TraesCS7A01G088200.1	sp|P32214|CALCR_RAT	Calcitonin receptor
TraesCS7A01G091300.1	tr|A1YKG7|A1YKG7_BRASY	Protein kinase	PF13947: Wall-associated receptor kinase galacturonan-binding; PF07645: Calcium-binding EGF domain; PF00069: Protein kinase domain	IPR000152: EGF-type aspartate/asparagine hydroxylation site; IPR000719: Protein kinase domain; IPR000742: EGF-like domain; IPR001881: EGF-like calcium-binding domain; IPR008271: Serine/threonine-protein kinase, active site; IPR011009: Protein kinase-like domain; IPR017441: Protein kinase, ATP binding site; IPR018097: EGF-like calcium-binding, conserved site; IPR025287: Wall-associated receptor ki…
TraesCS7A01G101500.1	sp|P0CY20|HAL21_CANAL	3'(2'),5'-bisphosphate nucleotidase 1	PF00459: Inositol monophosphatase family	IPR000760: Inositol monophosphatase-like; IPR006239: 3(2),5 -bisphosphate nucleotidase HAL2; IPR020550: Inositol monophosphatase, conserved site; IPR020583: Inositol monophosphatase, metal-binding site
TraesCS7A01G109300.1	AT3G14830.4	epstein-barr nuclear antigen
TraesCS7A01G133200.1	tr|B9HA89|B9HA89_POPTR	Calcium-binding family protein	PF13499: EF-hand domain pair; PF13833: EF-hand domain pair	IPR002048: EF-hand domain; IPR011992: EF-hand domain pair; IPR018247: EF-Hand 1, calcium-binding site
TraesCS7A01G151000.1	tr|A0A1D1XJ87|A0A1D1XJ87_9ARAE	HAUS augmin-like complex subunit 3	PF14932: HAUS augmin-like complex subunit 3	IPR026206: HAUS augmin-like complex subunit 3; IPR032733: HAUS augmin-like complex subunit 3, N-terminal
TraesCS7A01G153400.1	tr|B8B3N1|B8B3N1_ORYSI	Glutamate receptor	PF00497: Bacterial extracellular solute-binding proteins, family 3; PF00060: Ligand-gated ion channel	IPR001320: Ionotropic glutamate receptor; IPR001638: Solute-binding protein family 3/N-terminal domain of MltF; IPR028082: Periplasmic binding protein-like I
TraesCS7A01G193400.2	tr|M7Z0K1|M7Z0K1_TRIUA	DNA polymerase lambda	PF14716: Helix-hairpin-helix domain; PF10391: Fingers domain of DNA polymerase lambda; PF14792: DNA polymerase beta palm; PF14791: DNA polymerase beta thumb	IPR001357: BRCT domain; IPR002008: DNA polymerase family X, beta-like; IPR002054: DNA-directed DNA polymerase X; IPR010996: DNA polymerase beta-like, N-terminal domain; IPR018944: DNA polymerase lambda, fingers domain; IPR022312: DNA polymerase family X; IPR028207: DNA polymerase beta, palm domain; IPR029398: DNA polymerase beta, thumb domain
TraesCS7A01G195100.1	AT4G09660.1	zinc finger MYM-type-like protein	PF14291: Domain of unknown function (DUF4371)	IPR006580: Zinc finger, TTF-type; IPR025398: Domain of unknown function DUF4371
TraesCS7A01G200400.3	tr|A0A061F4K6|A0A061F4K6_THECC	Adenylyltransferase and sulfurtransferase MOCS3	PF00899: ThiF family	IPR000594: THIF-type NAD/FAD binding fold
TraesCS7A01G227900.1	sp|Q2PFU6|RN146_MACFA	E3 ubiquitin-protein ligase RNF146
TraesCS7A01G236600.1	tr|Q2QTR1|Q2QTR1_ORYSJ	Transposon protein, putative, Mutator sub-class, expressed		IPR001878: Zinc finger, CCHC-type
TraesCS7A01G244400.1	tr|B6T0F4|B6T0F4_MAIZE	Tonoplast dicarboxylate transporter	PF00939: Sodium:sulfate symporter transmembrane region	IPR001898: Solute carrier family 13
TraesCS7A01G257800.1	sp|O15943|CADN_DROME	Neural-cadherin	PF07762: Protein of unknown function (DUF1618)	IPR011676: Domain of unknown function DUF1618
TraesCS7A01G284500.1	tr|C8TFC0|C8TFC0_ORYSI	Exocyst complex component Sec8-like	PF04048: Sec8 exocyst complex component specific domain	IPR007191: Sec8 exocyst complex component specific domain
TraesCS7A01G299000.1	AT2G23140.4	RING/U-box superfamily protein with ARM repeat domain-containing protein
TraesCS7A01G317900.2	tr|A0A1E5V4Q1|A0A1E5V4Q1_9POAL	Beta-carotene isomerase D27, chloroplastic	PF13225: Domain of unknown function (DUF4033)	IPR025114: Domain of unknown function DUF4033
TraesCS7A01G323300.1	tr|B5TQZ3|B5TQZ3_WHEAT	Pectin methylesterase inhibitor	PF04043: Plant invertase/pectin methylesterase inhibitor	IPR006501: Pectinesterase inhibitor domain
TraesCS7A01G376900.1	tr|Q2QV25|Q2QV25_ORYSJ	Retrotransposon protein, putative, unclassified	PF04195: Putative gypsy type transposon	IPR007321: Transposase (putative), gypsy type
TraesCS7A01G378000.2	tr|A0A1J6IRR1|A0A1J6IRR1_NICAT	Nuclear pore complex protein nup1
TraesCS7A01G427400.1	tr|A0A0F7J567|A0A0F7J567_PELHO	Chlororespiratory reduction 42	PF11347: Protein of unknown function (DUF3148)	IPR021495: Protein of unknown function DUF3148
TraesCS7A01G430500.1	tr|Q2R0P9|Q2R0P9_ORYSJ	Sugar transporter family protein	PF00083: Sugar (and other) transporter	IPR003663: Sugar/inositol transporter; IPR005828: Major facilitator, sugar transporter-like; IPR005829: Sugar transporter, conserved site; IPR020846: Major facilitator superfamily domain
TraesCS7A01G437800.1	tr|M8B306|M8B306_AEGTA	F-box protein	PF00646: F-box domain	IPR001810: F-box domain; IPR017451: F-box associated interaction domain
TraesCS7A01G464700.1	tr|A0A0U2RTI9|A0A0U2RTI9_ORYSA	NBS-LRR-like resistance protein	PF00931: NB-ARC domain	IPR002182: NB-ARC; IPR011991: Winged helix-turn-helix DNA-binding domain; IPR027417: P-loop containing nucleoside triphosphate hydrolase; IPR032675: Leucine-rich repeat domain, L domain-like
TraesCS7A01G523000.2	tr|B9RV87|B9RV87_RICCO	Protein kinase, putative	PF07714: Protein tyrosine kinase	IPR000719: Protein kinase domain; IPR001245: Serine-threonine/tyrosine-protein kinase, catalytic domain; IPR011009: Protein kinase-like domain
TraesCS7A01G531700.1	tr|A0A059PC27|A0A059PC27_CICAR	F-box protein PP2	PF14299: Phloem protein 2	IPR001810: F-box domain; IPR025886: Phloem protein 2-like
TraesCS7A01G540600.1	tr|Q84KC4|Q84KC4_HORVU	NBS-LRR disease resistance protein homologue	PF00931: NB-ARC domain	IPR002182: NB-ARC; IPR011991: Winged helix-turn-helix DNA-binding domain; IPR027417: P-loop containing nucleoside triphosphate hydrolase; IPR032675: Leucine-rich repeat domain, L domain-like
TraesCS7A01G561600.1	tr|A0A199W3G6|A0A199W3G6_ANACO	Transmembrane protein 53	PF05705: Eukaryotic protein of unknown function (DUF829)	IPR008547: Protein of unknown function DUF829, TMEM53; IPR029058: Alpha/Beta hydrolase fold
TraesCS7B01G021200.1	tr|B9GQ99|B9GQ99_POPTR	U-box domain-containing family protein	PF13414: TPR repeat; PF04564: U-box domain	IPR003613: U box domain; IPR011990: Tetratricopeptide-like helical domain; IPR013026: Tetratricopeptide repeat-containing domain; IPR013083: Zinc finger, RING/FYVE/PHD-type; IPR019734: Tetratricopeptide repeat
TraesCS7B01G022900.2	sp|L8G6I7|SUB1_PSED2	Subtilisin-like protease 1	PF00082: Subtilase family	IPR000209: Peptidase S8/S53 domain; IPR015500: Peptidase S8, subtilisin-related; IPR022398: Peptidase S8, subtilisin, His-active site; IPR023828: Peptidase S8, subtilisin, Ser-active site; IPR029062: Class I glutamine amidotransferase-like
TraesCS7B01G038800.2	tr|Q2QUB5|Q2QUB5_ORYSJ	Retrotransposon protein, putative, unclassified	PF04195: Putative gypsy type transposon	IPR007321: Transposase (putative), gypsy type
TraesCS7B01G064000.1	tr|M8BNT9|M8BNT9_AEGTA	Chaperone protein dnaJ	PF00226: DnaJ domain	IPR001623: DnaJ domain; IPR018253: DnaJ domain, conserved site
TraesCS7B01G096500.1	tr|C6ZS31|C6ZS31_SOYBN	Disease resistance protein
TraesCS7B01G098800.1	tr|M7ZKW7|M7ZKW7_TRIUA	Pollen-specific protein SF3	PF00412: LIM domain	IPR001781: Zinc finger, LIM-type
TraesCS7B01G103000.1	tr|B6SS76|B6SS76_MAIZE	Microtubule-associated protein TORTIFOLIA1		IPR011989: Armadillo-like helical; IPR016024: Armadillo-type fold
TraesCS7B01G104100.1	AT2G39415.1	F-box family protein		IPR001810: F-box domain; IPR032675: Leucine-rich repeat domain, L domain-like
TraesCS7B01G129700.2	tr|A0A072TSP3|A0A072TSP3_MEDTR	Phosphate transporter PHO1-like protein	PF03105: SPX domain; PF03124: EXS family	IPR004331: SPX domain; IPR004342: EXS, C-terminal
TraesCS7B01G133700.1	tr|A0A199VDU7|A0A199VDU7_ANACO	Protein O-linked-mannose beta-1,4-N-acetylglucosaminyltransferase 2	PF04577: Protein of unknown function (DUF563)	IPR007657: Glycosyltransferase 61
TraesCS7B01G169300.1	AT2G45600.1	alpha/beta-Hydrolases superfamily protein	PF07859: alpha/beta hydrolase fold	IPR002168: Lipase, GDXG, putative histidine active site; IPR013094: Alpha/beta hydrolase fold-3; IPR029058: Alpha/Beta hydrolase fold
TraesCS7B01G183800.1	tr|T2DP01|T2DP01_PHAVU	14-3-3 protein	PF00244: 14-3-3 protein	IPR000308: 14-3-3 protein; IPR023409: 14-3-3 protein, conserved site; IPR023410: 14-3-3 domain
TraesCS7B01G186200.1	tr|M7ZQE3|M7ZQE3_TRIUA	Methyl-CpG-binding domain-containing protein 8	PF01429: Methyl-CpG binding domain	IPR001739: Methyl-CpG DNA binding; IPR013087: Zinc finger C2H2-type; IPR016177: DNA-binding domain
TraesCS7B01G202100.2	tr|U5GRI5|U5GRI5_POPTR	Oxysterol-binding family protein	PF15413: Pleckstrin homology domain; PF01237: Oxysterol-binding protein	IPR000648: Oxysterol-binding protein; IPR001849: Pleckstrin homology domain; IPR011993: PH domain-like
TraesCS7B01G221000.1	tr|A0A1B1X422|A0A1B1X422_9LILI	HXXXD-type acyl-transferase family protein	PF02458: Transferase family	IPR003480: Transferase
TraesCS7B01G229000.2	sp|Q87QW2|MUKB_VIBPA	Chromosome partition protein MukB	PF07762: Protein of unknown function (DUF1618)	IPR011676: Domain of unknown function DUF1618
TraesCS7B01G251700.1	tr|A0A061RCB9|A0A061RCB9_9CHLO	Zinc transporter	PF02535: ZIP Zinc transporter	IPR003689: Zinc/iron permease
TraesCS7B01G258300.1	tr|P93062|P93062_BRANA	Enoyl reductase	PF13561: Enoyl-(Acyl carrier protein) reductase	IPR002347: Short-chain dehydrogenase/reductase SDR; IPR016040: NAD(P)-binding domain
TraesCS7B01G266500.1	tr|A0A199VZB3|A0A199VZB3_ANACO	Transmembrane protein 258	PF05251: Uncharacterised protein family (UPF0197)	IPR007915: Transmembrane protein 258
TraesCS7B01G278100.1	tr|F4J000|F4J000_ARATH	Nucleic acid binding protein
TraesCS7B01G292400.1	tr|M8CMN2|M8CMN2_AEGTA	GDSL esterase/lipase	PF00657: GDSL-like Lipase/Acylhydrolase	IPR001087: GDSL lipase/esterase; IPR013830: SGNH hydrolase-type esterase domain
TraesCS7B01G322500.6	tr|V7BGW1|V7BGW1_PHAVU	Aminodeoxychorismate synthase	PF00117: Glutamine amidotransferase class-I; PF04715: Anthranilate synthase component I, N terminal region; PF00425: chorismate binding enzyme	IPR005801: ADC synthase; IPR005802: Para-aminobenzoate synthase, component I; IPR006805: Anthranilate synthase component I, N-terminal; IPR015890: Chorismate-utilising enzyme, C-terminal; IPR017926: Glutamine amidotransferase; IPR029062: Class I glutamine amidotransferase-like
TraesCS7B01G330800.1	tr|Q2R0P9|Q2R0P9_ORYSJ	Sugar transporter family protein	PF00083: Sugar (and other) transporter	IPR003663: Sugar/inositol transporter; IPR005828: Major facilitator, sugar transporter-like; IPR005829: Sugar transporter, conserved site; IPR020846: Major facilitator superfamily domain
TraesCS7B01G332400.1	tr|A0A199V6Z9|A0A199V6Z9_ANACO	WEB family protein, chloroplastic
TraesCS7B01G371200.1	tr|B9S9D3|B9S9D3_RICCO	Ring finger protein, putative	PF13639: Ring finger domain	IPR001841: Zinc finger, RING-type; IPR013083: Zinc finger, RING/FYVE/PHD-type
TraesCS7B01G390200.1	tr|G8A2D4|G8A2D4_MEDTR	LCR
TraesCS7B01G400300.1	tr|M8CXE1|M8CXE1_AEGTA	3'-N-debenzoyl-2'-deoxytaxol N-benzoyltransferase	PF02458: Transferase family	IPR003480: Transferase
TraesCS7B01G411800.1	tr|A0A1D6C995|A0A1D6C995_WHEAT	Patatin	PF01734: Patatin-like phospholipase	IPR002641: Patatin-like phospholipase domain; IPR016035: Acyl transferase/acyl hydrolase/lysophospholipase
TraesCS7B01G446500.1	AT5G35960.1	Protein kinase family protein	PF00069: Protein kinase domain	IPR000719: Protein kinase domain; IPR008266: Tyrosine-protein kinase, active site; IPR008271: Serine/threonine-protein kinase, active site; IPR011009: Protein kinase-like domain; IPR017441: Protein kinase, ATP binding site
TraesCS7B01G450100.1	tr|A0A072UN80|A0A072UN80_MEDTR	Senescence/dehydration-associated-like protein	PF06911: Senescence-associated protein	IPR009686: Senescence/spartin-associated
TraesCS7B01G464600.1	tr|M8BTD3|M8BTD3_AEGTA	Blue copper protein	PF02298: Plastocyanin-like domain	IPR003245: Phytocyanin domain; IPR008972: Cupredoxin
TraesCS7B01G482000.1	tr|A2YH75|A2YH75_ORYSI	Phytoene synthase	PF00494: Squalene/phytoene synthase	IPR002060: Squalene/phytoene synthase; IPR008949: Isoprenoid synthase domain; IPR019845: Squalene/phytoene synthase, conserved site
TraesCS7D01G003000.1	tr|B9T754|B9T754_RICCO	RNA-binding protein, putative	PF00076: RNA recognition motif. (a.k.a. RRM, RBD, or RNP domain); PF04059: RNA recognition motif 2	IPR000504: RNA recognition motif domain; IPR007201: Mei2/Mei2-like, C-terminal RNA recognition motif
TraesCS7D01G003100.1	tr|A0A072TVJ2|A0A072TVJ2_MEDTR	Signal peptide peptidase-like protein	PF02225: PA domain; PF04258: Signal peptide peptidase	IPR003137: PA domain; IPR006639: Presenilin/signal peptide peptidase; IPR007369: Peptidase A22B, signal peptide peptidase
TraesCS7D01G009600.1	tr|A0A1I9LNN0|A0A1I9LNN0_ARATH	Transducin/WD40 repeat-like superfamily protein		IPR001680: WD40 repeat; IPR011990: Tetratricopeptide-like helical domain; IPR015943: WD40/YVTN repeat-like-containing domain; IPR017986: WD40-repeat-containing domain
TraesCS7D01G014800.1	tr|B7EL27|B7EL27_ORYSJ	cDNA clone:J023132J12, full insert sequence
TraesCS7D01G020700.1	tr|Q2QZI8|Q2QZI8_ORYSJ	NBS-LRR disease resistance protein, putative	PF00931: NB-ARC domain; PF02362: B3 DNA binding domain	IPR002182: NB-ARC; IPR003340: B3 DNA binding domain; IPR011991: Winged helix-turn-helix DNA-binding domain; IPR015300: DNA-binding pseudobarrel domain; IPR027417: P-loop containing nucleoside triphosphate hydrolase; IPR032675: Leucine-rich repeat domain, L domain-like
TraesCS7D01G022800.1	tr|A0A1D6CXW4|A0A1D6CXW4_WHEAT	WAT1-related protein	PF00892: EamA-like transporter family	IPR000620: EamA domain
TraesCS7D01G027900.2	tr|A0A1J3FAH5|A0A1J3FAH5_NOCCA	Membrane protein of ER body-like protein
TraesCS7D01G035600.1	tr|N1R2I4|N1R2I4_AEGTA	Acid phosphatase 1	PF03767: HAD superfamily, subfamily IIIB (Acid phosphatase)	IPR005519: Acid phosphatase, class B-like; IPR010028: Acid phosphatase, plant; IPR014403: Vegetative storage protein/acid phosphatase; IPR023214: HAD-like domain
TraesCS7D01G035900.1	tr|Q1WGB0|Q1WGB0_ORYSI	NBS-LRR disease resistance protein	PF00931: NB-ARC domain	IPR002182: NB-ARC; IPR011991: Winged helix-turn-helix DNA-binding domain; IPR027417: P-loop containing nucleoside triphosphate hydrolase; IPR032675: Leucine-rich repeat domain, L domain-like
TraesCS7D01G036700.1	sp|P93194|RPK1_IPONI	Receptor-like protein kinase	PF08263: Leucine rich repeat N-terminal domain; PF13855: Leucine rich repeat; PF00069: Protein kinase domain	IPR000719: Protein kinase domain; IPR001611: Leucine-rich repeat; IPR003591: Leucine-rich repeat, typical subtype; IPR008271: Serine/threonine-protein kinase, active site; IPR011009: Protein kinase-like domain; IPR013210: Leucine-rich repeat-containing N-terminal, plant-type; IPR017441: Protein kinase, ATP binding site; IPR032675: Leucine-rich repeat domain, L domain-like
TraesCS7D01G039400.1	tr|A0A072VF81|A0A072VF81_MEDTR	Plant/F18O14-17 protein		IPR015943: WD40/YVTN repeat-like-containing domain
TraesCS7D01G042200.1	AT2G46200.2	U11/U12 small nuclear ribonucleoprotein
TraesCS7D01G044600.1	tr|W9SLV0|W9SLV0_9ROSA	Urease accessory protein UreH	PF13386: Cytochrome C biogenesis protein transmembrane region
TraesCS7D01G045900.2	tr|B6TA99|B6TA99_MAIZE	Chaperone protein dnaJ	PF00226: DnaJ domain; PF01556: DnaJ C terminal domain; PF00684: DnaJ central domain	IPR001305: Heat shock protein DnaJ, cysteine-rich domain; IPR001623: DnaJ domain; IPR002939: Chaperone DnaJ, C-terminal; IPR008971: HSP40/DnaJ peptide-binding; IPR012724: Chaperone DnaJ; IPR018253: DnaJ domain, conserved site
TraesCS7D01G054600.1	tr|M8BK93|M8BK93_AEGTA	Nucleolar protein 10	PF08159: NUC153 domain	IPR001680: WD40 repeat; IPR012580: NUC153; IPR015943: WD40/YVTN repeat-like-containing domain; IPR017986: WD40-repeat-containing domain
TraesCS7D01G060000.1	tr|A0A1D6D188|A0A1D6D188_WHEAT	Flavin-containing monooxygenase	PF00743: Flavin-binding monooxygenase-like	IPR000103: Pyridine nucleotide-disulphide oxidoreductase, class-II; IPR020946: Flavin monooxygenase-like; IPR023753: FAD/NAD(P)-binding domain
TraesCS7D01G060700.1	tr|A0A1D6D7S1|A0A1D6D7S1_WHEAT	Peptidyl-prolyl cis-trans isomerase	PF00160: Cyclophilin type peptidyl-prolyl cis-trans isomerase/CLD	IPR002130: Cyclophilin-type peptidyl-prolyl cis-trans isomerase domain; IPR020892: Cyclophilin-type peptidyl-prolyl cis-trans isomerase, conserved site; IPR024936: Cyclophilin-type peptidyl-prolyl cis-trans isomerase; IPR029000: Cyclophilin-like domain
TraesCS7D01G061300.1	tr|A0A0K9NSA6|A0A0K9NSA6_ZOSMR	GAGA-binding transcriptional activator	PF06217: GAGA binding protein-like family	IPR010409: GAGA-binding transcriptional activator
TraesCS7D01G062900.1	AT1G54650.3	Methyltransferase family protein	PF07109: Magnesium-protoporphyrin IX methyltransferase C-terminus	IPR010251: Magnesium-protoporphyrin IX methyltransferase; IPR010940: Magnesium-protoporphyrin IX methyltransferase, C-terminal; IPR029063: S-adenosyl-L-methionine-dependent methyltransferase
TraesCS7D01G063200.1	tr|M7YIE8|M7YIE8_TRIUA	Cell cycle checkpoint protein RAD1	PF02144: Repair protein Rad1/Rec1/Rad17	IPR003021: Rad1/Rec1/Rad17
TraesCS7D01G067300.1	tr|A0A0K9Q0M2|A0A0K9Q0M2_ZOSMR	ABC transporter G family member	PF00005: ABC transporter; PF01061: ABC-2 type transporter	IPR003439: ABC transporter-like; IPR003593: AAA+ ATPase domain; IPR013525: ABC-2 type transporter; IPR017871: ABC transporter, conserved site; IPR027417: P-loop containing nucleoside triphosphate hydrolase
TraesCS7D01G071100.1	tr|B9N3L2|B9N3L2_POPTR	Cornichon family protein	PF03311: Cornichon protein	IPR003377: Cornichon
TraesCS7D01G073500.1	tr|B6U078|B6U078_MAIZE	F-box domain containing protein		IPR001810: F-box domain
TraesCS7D01G074800.1	tr|A0A1E5WF59|A0A1E5WF59_9POAL	Pentatricopeptide repeat-containing protein	PF01535: PPR repeat; PF12854: PPR repeat; PF13041: PPR repeat family	IPR002885: Pentatricopeptide repeat; IPR011990: Tetratricopeptide-like helical domain
TraesCS7D01G075000.2	tr|A0A097PNZ0|A0A097PNZ0_BRADI	RNA polymerase II transcription mediator	PF10156: Subunit 17 of Mediator complex	IPR019313: Mediator complex, subunit Med17
TraesCS7D01G076800.1	tr|A0A061FCA6|A0A061FCA6_THECC	S-adenosyl-L-methionine-dependent methyltransferases superfamily protein	PF03141: Putative S-adenosyl-L-methionine-dependent methyltransferase	IPR004159: Putative S-adenosyl-L-methionine-dependent methyltransferase; IPR029063: S-adenosyl-L-methionine-dependent methyltransferase
TraesCS7D01G079300.1	AT3G60790.1	F-box family protein	PF00646: F-box domain	IPR001810: F-box domain; IPR032675: Leucine-rich repeat domain, L domain-like
TraesCS7D01G083100.1	tr|B9SDM0|B9SDM0_RICCO	Pentatricopeptide repeat-containing protein, putative	PF01535: PPR repeat; PF12854: PPR repeat; PF13041: PPR repeat family	IPR002885: Pentatricopeptide repeat; IPR011990: Tetratricopeptide-like helical domain
TraesCS7D01G083500.1	sp|P10629|HXC6_MOUSE	Homeobox protein Hox-C6
TraesCS7D01G086800.1	tr|D7LZE6|D7LZE6_ARALL	Kinase family protein	PF00069: Protein kinase domain	IPR000719: Protein kinase domain; IPR008271: Serine/threonine-protein kinase, active site; IPR011009: Protein kinase-like domain
TraesCS7D01G090000.1	tr|R7W588|R7W588_AEGTA	Anthocyanin 5-aromatic acyltransferase	PF02458: Transferase family	IPR003480: Transferase
TraesCS7D01G090800.1	tr|A0A0S2GL86|A0A0S2GL86_POPTO	Sec14p-like phosphatidylinositol transfer family protein	PF03765: CRAL/TRIO, N-terminal domain; PF00650: CRAL/TRIO domain	IPR001251: CRAL-TRIO lipid binding domain; IPR011074: CRAL/TRIO, N-terminal domain
TraesCS7D01G092900.1	tr|A0A0K9PWT3|A0A0K9PWT3_ZOSMR	Protein kinase	PF00069: Protein kinase domain	IPR000719: Protein kinase domain; IPR001245: Serine-threonine/tyrosine-protein kinase, catalytic domain; IPR008271: Serine/threonine-protein kinase, active site; IPR011009: Protein kinase-like domain; IPR017441: Protein kinase, ATP binding site
TraesCS7D01G094800.1	tr|Q6YYY2|Q6YYY2_ORYSJ	Myosin heavy chain-related-like
TraesCS7D01G098700.1	tr|B9GTN0|B9GTN0_POPTR	Exostosin family protein	PF03016: Exostosin family	IPR004263: Exostosin-like
TraesCS7D01G113200.1	tr|A0A1E5W7H7|A0A1E5W7H7_9POAL	rRNA-processing protein FCF1-like protein	PF04900: Fcf1	IPR002716: PIN domain; IPR006984: rRNA-processing protein Fcf1/Utp23; IPR029060: PIN domain-like
TraesCS7D01G114100.4	tr|Q53QH6|Q53QH6_ORYSJ	ABC transporter, putative	PF00664: ABC transporter transmembrane region; PF00005: ABC transporter	IPR003439: ABC transporter-like; IPR003593: AAA+ ATPase domain; IPR011527: ABC transporter type 1, transmembrane domain; IPR017871: ABC transporter, conserved site; IPR027417: P-loop containing nucleoside triphosphate hydrolase
TraesCS7D01G128700.1	tr|A0A199VTU8|A0A199VTU8_ANACO	Protein FAR1-RELATED SEQUENCE 6	PF03101: FAR1 DNA-binding domain; PF04434: SWIM zinc finger	IPR004330: FAR1 DNA binding domain; IPR006564: Zinc finger, PMZ-type; IPR007527: Zinc finger, SWIM-type
TraesCS7D01G132400.1	AT1G61260.1	cotton fiber (DUF761)	PF05553: Cotton fibre expressed protein	IPR008480: Protein of unknown function DUF761, plant
TraesCS7D01G142600.3	tr|M8AX18|M8AX18_TRIUA	Pyrophosphate-energized vacuolar membrane proton pump	PF03030: Inorganic H+ pyrophosphatase	IPR004131: Pyrophosphate-energised proton pump
TraesCS7D01G145600.1	tr|A0A0A9FRF1|A0A0A9FRF1_ARUDO	Glycosyltransferase	PF00201: UDP-glucoronosyl and UDP-glucosyl transferase	IPR002213: UDP-glucuronosyl/UDP-glucosyltransferase
TraesCS7D01G185400.1	tr|Q67UH1|Q67UH1_ORYSJ	Mitochondrial transcription termination factor-like	PF02536: mTERF	IPR003690: Transcription termination factor, mitochondrial/chloroplastic
TraesCS7D01G188700.1	AT3G23955.1	F-box family protein	PF00646: F-box domain	IPR001810: F-box domain; IPR032675: Leucine-rich repeat domain, L domain-like
TraesCS7D01G190800.1	tr|A0A1E5UIH0|A0A1E5UIH0_9POAL	Pentatricopeptide repeat-containing protein	PF01535: PPR repeat; PF12854: PPR repeat; PF13041: PPR repeat family; PF14432: DYW family of nucleic acid deaminases	IPR002885: Pentatricopeptide repeat; IPR011990: Tetratricopeptide-like helical domain; IPR032867: DYW domain
TraesCS7D01G192600.1	tr|E7CQS0|E7CQS0_BRARP	F-box protein	PF03478: Protein of unknown function (DUF295)	IPR005174: Domain unknown function DUF295
TraesCS7D01G216200.2	tr|M8BL39|M8BL39_AEGTA	Telomerase reverse transcriptase	PF12009: Telomerase ribonucleoprotein complex - RNA binding domain	IPR000477: Reverse transcriptase domain; IPR003545: Telomerase reverse transcriptase; IPR021891: Telomerase ribonucleoprotein complex - RNA-binding domain
TraesCS7D01G217700.1	tr|M8B6G7|M8B6G7_AEGTA	Glycosyltransferase	PF00201: UDP-glucoronosyl and UDP-glucosyl transferase	IPR002213: UDP-glucuronosyl/UDP-glucosyltransferase
TraesCS7D01G220600.1	AT4G02760.2	RNI-like superfamily protein		IPR032675: Leucine-rich repeat domain, L domain-like
TraesCS7D01G239100.1	tr|M4YRJ8|M4YRJ8_LOLPR	Cytochrome c biogenesis C	PF01578: Cytochrome C assembly protein	IPR002541: Cytochrome c assembly protein; IPR003557: Cytochrome c-type biogenesis protein CcmC
TraesCS7D01G266900.1	tr|C6L7Y7|C6L7Y7_HORBU	F-box protein	PF00646: F-box domain	IPR001810: F-box domain; IPR032675: Leucine-rich repeat domain, L domain-like
TraesCS7D01G295100.5	tr|A0A060A641|A0A060A641_BOENI	NAC domain-containing protein	PF02365: No apical meristem (NAM) protein	IPR003441: NAC domain
TraesCS7D01G316700.1	tr|A0A1D6CTZ8|A0A1D6CTZ8_WHEAT	Non-lysosomal glucosylceramidase	PF12215: beta-glucosidase 2, glycosyl-hydrolase family 116 N-term; PF04685: Glycosyl-hydrolase family 116, catalytic region	IPR006775: Glycosyl-hydrolase family 116, catalytic region; IPR008928: Six-hairpin glycosidase-like; IPR014551: Beta-glucosidase GBA2-type; IPR024462: Glycosyl-hydrolase family 116, N-terminal
TraesCS7D01G318600.2	tr|A0A0K9P5Z4|A0A0K9P5Z4_ZOSMR	Kinase family protein	PF13540: Regulator of chromosome condensation (RCC1) repeat; PF00069: Protein kinase domain	IPR000719: Protein kinase domain; IPR008271: Serine/threonine-protein kinase, active site; IPR009091: Regulator of chromosome condensation 1/beta-lactamase-inhibitor protein II; IPR011009: Protein kinase-like domain; IPR017441: Protein kinase, ATP binding site
TraesCS7D01G321000.2	tr|M5VX95|M5VX95_PRUPE	GDP-mannose transporter	PF03151: Triose-phosphate Transporter family	IPR004853: Sugar phosphate transporter domain
TraesCS7D01G324700.1	tr|A0A1D6CVE6|A0A1D6CVE6_WHEAT	CASP-like protein	PF04535: Domain of unknown function (DUF588)	IPR006459: Casparian strip membrane protein; IPR006702: Domain of unknown function DUF588
TraesCS7D01G330800.1	AT4G40070.1	RING/U-box superfamily protein	PF13639: Ring finger domain	IPR001841: Zinc finger, RING-type; IPR013083: Zinc finger, RING/FYVE/PHD-type
TraesCS7D01G335100.1	tr|A0A1J3EBU5|A0A1J3EBU5_NOCCA	ATP-dependent DNA helicase 2 subunit KU70		IPR003034: SAP domain
TraesCS7D01G355900.1	sp|Q2YX96|ISDB_STAAB	Iron-regulated surface determinant protein B
TraesCS7D01G373000.1	tr|F4J000|F4J000_ARATH	Nucleic acid binding protein
TraesCS7D01G377700.1	tr|R7VYX5|R7VYX5_AEGTA	Subtilisin-like protease	PF05922: Peptidase inhibitor I9; PF00082: Subtilase family; PF02225: PA domain	IPR000209: Peptidase S8/S53 domain; IPR003137: PA domain; IPR010259: Peptidase S8 propeptide/proteinase inhibitor I9; IPR015500: Peptidase S8, subtilisin-related; IPR023828: Peptidase S8, subtilisin, Ser-active site
TraesCS7D01G386400.1	tr|R7W7I1|R7W7I1_AEGTA	GDSL esterase/lipase	PF00657: GDSL-like Lipase/Acylhydrolase	IPR001087: GDSL lipase/esterase; IPR013830: SGNH hydrolase-type esterase domain
TraesCS7D01G416800.1	tr|A0A061GKJ3|A0A061GKJ3_THECC	Damaged dna-binding 2, putative isoform 1
TraesCS7D01G422600.1	tr|A0A072TUS4|A0A072TUS4_MEDTR	Heat shock 70 kDa protein	PF00012: Hsp70 protein	IPR013126: Heat shock protein 70 family; IPR018181: Heat shock protein 70, conserved site; IPR029047: Heat shock protein 70kD, peptide-binding domain; IPR029048: Heat shock protein 70kD, C-terminal domain
TraesCS7D01G426000.1	tr|B8XA57|B8XA57_GOSBA	Receptor kinase	PF08263: Leucine rich repeat N-terminal domain; PF00560: Leucine Rich Repeat; PF13855: Leucine rich repeat; PF00069: Protein kinase domain	IPR000719: Protein kinase domain; IPR001611: Leucine-rich repeat; IPR003591: Leucine-rich repeat, typical subtype; IPR008271: Serine/threonine-protein kinase, active site; IPR011009: Protein kinase-like domain; IPR013210: Leucine-rich repeat-containing N-terminal, plant-type; IPR017441: Protein kinase, ATP binding site; IPR032675: Leucine-rich repeat domain, L domain-like
TraesCS7D01G436100.1	tr|A0A1J3FMH5|A0A1J3FMH5_NOCCA	Translation machinery-associated protein 7	PF09072: Translation machinery associated TMA7	IPR015157: Translation machinery associated TMA7
TraesCS7D01G439400.1	tr|A0A1D6CPU0|A0A1D6CPU0_WHEAT	Glycosyltransferase	PF00201: UDP-glucoronosyl and UDP-glucosyl transferase	IPR002213: UDP-glucuronosyl/UDP-glucosyltransferase
TraesCS7D01G456200.1	tr|A0A072VJD8|A0A072VJD8_MEDTR	SAUR-like auxin-responsive family protein	PF02519: Auxin responsive protein	IPR003676: Small auxin-up RNA
TraesCS7D01G476000.1	tr|A0A061GY03|A0A061GY03_THECC	Core-2/I-branching beta-1,6-N-acetylglucosaminyltransferase family protein	PF02485: Core-2/I-Branching enzyme	IPR003406: Glycosyl transferase, family 14
TraesCS7D01G476200.1	tr|Q9LDJ5|Q9LDJ5_SOLLC	Cryptochrome 2	PF00875: DNA photolyase; PF03441: FAD binding domain of DNA photolyase	IPR002081: Cryptochrome/DNA photolyase class 1; IPR005101: Cryptochrome/DNA photolyase, FAD-binding domain; IPR006050: DNA photolyase, N-terminal; IPR014133: Cryptochrome DASH; IPR014729: Rossmann-like alpha/beta/alpha sandwich fold
TraesCS7D01G486100.1	tr|B9RAS2|B9RAS2_RICCO	Cytochrome P450, putative	PF00067: Cytochrome P450	IPR001128: Cytochrome P450; IPR002401: Cytochrome P450, E-class, group I; IPR017972: Cytochrome P450, conserved site
TraesCS7D01G487600.1	tr|B9SCV0|B9SCV0_RICCO	40S ribosomal protein S25, putative	PF03297: S25 ribosomal protein	IPR004977: Ribosomal protein S25; IPR011991: Winged helix-turn-helix DNA-binding domain
TraesCS7D01G501600.1	tr|Q39306|Q39306_BRANA	Transcription factor
TraesCS7D01G504900.3	tr|A0A072U5A2|A0A072U5A2_MEDTR	Methyl-CpG-binding domain protein	PF01429: Methyl-CpG binding domain	IPR001739: Methyl-CpG DNA binding; IPR016177: DNA-binding domain
TraesCS7D01G506700.1	tr|A0A072V006|A0A072V006_MEDTR	Rotundifolia-like protein	PF08137: DVL family	IPR012552: DVL
TraesCS7D01G512500.1	tr|G7II38|G7II38_MEDTR	Methyltransferase family protein	PF10294: Lysine methyltransferase	IPR019410: Lysine methyltransferase; IPR029063: S-adenosyl-L-methionine-dependent methyltransferase
TraesCS7D01G514500.1	tr|A0A089QAC9|A0A089QAC9_9POAL	Glutathione S-transferase	PF02798: Glutathione S-transferase, N-terminal domain; PF00043: Glutathione S-transferase, C-terminal domain	IPR004045: Glutathione S-transferase, N-terminal; IPR004046: Glutathione S-transferase, C-terminal; IPR010987: Glutathione S-transferase, C-terminal-like; IPR012336: Thioredoxin-like fold
TraesCS7D01G514600.1	tr|A0A1E5WF20|A0A1E5WF20_9POAL	Protein TIC 21, chloroplastic	PF12263: Protein of unknown function (DUF3611)	IPR022051: Protein of unknown function DUF3611
TraesCS7D01G518500.1	tr|A3RI54|A3RI54_SOLTU	Protein kinase	PF07714: Protein tyrosine kinase	IPR000719: Protein kinase domain; IPR001245: Serine-threonine/tyrosine-protein kinase, catalytic domain; IPR008271: Serine/threonine-protein kinase, active site; IPR011009: Protein kinase-like domain; IPR017441: Protein kinase, ATP binding site
TraesCS7D01G544000.1	tr|A0A0U2QT85|A0A0U2QT85_ORYSA	NBS-LRR-like resistance protein	PF13359: DDE superfamily endonuclease	IPR027806: Harbinger transposase-derived nuclease domain; IPR032675: Leucine-rich repeat domain, L domain-like
TraesCS7D01G548300.1	tr|A0A1E5VM45|A0A1E5VM45_9POAL	DNA-binding protein RHL1
TraesCSU01G000400.2	sp|Q208S2|GATB_PARBR	Glutamyl-tRNA(Gln) amidotransferase subunit B, mitochondrial
TraesCSU01G009200.1	sp|B1YEP6|CH60_EXIS2	60 kDa chaperonin	PF00118: TCP-1/cpn60 chaperonin family	IPR001844: Chaperonin Cpn60; IPR002423: Chaperonin Cpn60/TCP-1 family; IPR018370: Chaperonin Cpn60, conserved site; IPR027409: GroEL-like apical domain; IPR027413: GroEL-like equatorial domain
TraesCSU01G011200.1	tr|C1KAE3|C1KAE3_HORVU	NBS-LRR disease resistance protein-like protein	PF00931: NB-ARC domain	IPR002182: NB-ARC; IPR011991: Winged helix-turn-helix DNA-binding domain; IPR027417: P-loop containing nucleoside triphosphate hydrolase; IPR032675: Leucine-rich repeat domain, L domain-like
TraesCSU01G021600.1	tr|A0A1E5VN69|A0A1E5VN69_9POAL	Stem-specific protein TSJT1	PF12481: Aluminium induced protein	IPR024286: Domain of unknown function DUF3700; IPR029055: Nucleophile aminohydrolases, N-terminal
TraesCSU01G034700.3	tr|Q8L8T7|Q8L8T7_ARATH	Cold regulated protein 27
TraesCSU01G043000.1	tr|Q7XH18|Q7XH18_ORYSJ	F-box domain containing protein, expressed		IPR001810: F-box domain
TraesCSU01G048600.1	tr|R4WM32|R4WM32_9POAL	Cytochrome P450	PF00067: Cytochrome P450	IPR001128: Cytochrome P450; IPR002401: Cytochrome P450, E-class, group I; IPR017972: Cytochrome P450, conserved site
TraesCSU01G049800.1	tr|A0A1J6K1S3|A0A1J6K1S3_NICAT	F-box protein	PF00646: F-box domain	IPR001810: F-box domain; IPR011047: Quinoprotein alcohol dehydrogenase-like superfamily
TraesCSU01G050600.1	tr|A0A1E5UR87|A0A1E5UR87_9POAL	Lecithin-cholesterol acyltransferase-like 1	PF02450: Lecithin:cholesterol acyltransferase	IPR003386: Lecithin:cholesterol/phospholipid:diacylglycerol acyltransferase; IPR029058: Alpha/Beta hydrolase fold
TraesCSU01G064700.1	AT5G17210.1	transmembrane protein, putative (DUF1218)	PF06749: Protein of unknown function (DUF1218)	IPR009606: Protein of unknown function DUF1218
TraesCSU01G065100.1	tr|G7LGT9|G7LGT9_MEDTR	Disease resistance protein (TIR-NBS-LRR class)	PF01926: 50S ribosome-binding GTPase	IPR006073: GTP binding domain; IPR027417: P-loop containing nucleoside triphosphate hydrolase
TraesCSU01G066000.1	tr|A0A1I9LS88|A0A1I9LS88_ARATH	Pectin lyase-like superfamily protein	PF00295: Glycosyl hydrolases family 28	IPR000743: Glycoside hydrolase, family 28; IPR006626: Parallel beta-helix repeat; IPR011050: Pectin lyase fold/virulence factor; IPR012334: Pectin lyase fold
TraesCSU01G067400.1	tr|A0A1D5XRE8|A0A1D5XRE8_WHEAT	Peptidyl-prolyl cis-trans isomerase	PF00160: Cyclophilin type peptidyl-prolyl cis-trans isomerase/CLD	IPR002130: Cyclophilin-type peptidyl-prolyl cis-trans isomerase domain; IPR029000: Cyclophilin-like domain
TraesCSU01G068200.1	tr|A0A061EHB8|A0A061EHB8_THECC	RING/U-box superfamily protein	PF13639: Ring finger domain	IPR001841: Zinc finger, RING-type; IPR013083: Zinc finger, RING/FYVE/PHD-type
TraesCSU01G068300.1	tr|M7YYC7|M7YYC7_TRIUA	Acyl-CoA-binding domain-containing protein 4	PF13854: Kelch motif; PF13418: Galactose oxidase, central domain	IPR015915: Kelch-type beta propeller
TraesCSU01G077500.1	AT4G10890.3	DDE family endonuclease
TraesCSU01G097600.2	tr|W0TUG3|W0TUG3_ACAMN	Pleiotropic drug resistance ABC transporter	PF14510: ABC-transporter extracellular N-terminal; PF00005: ABC transporter; PF01061: ABC-2 type transporter; PF08370: Plant PDR ABC transporter associated	IPR003439: ABC transporter-like; IPR003593: AAA+ ATPase domain; IPR013525: ABC-2 type transporter; IPR013581: Plant PDR ABC transporter associated; IPR027417: P-loop containing nucleoside triphosphate hydrolase; IPR029481: ABC-transporter extracellular N-terminal domain
TraesCSU01G099400.1	tr|A0A0D3DXS2|A0A0D3DXS2_BRAOL	ATP-dependent Clp protease proteolytic subunit	PF12274: Protein of unknown function (DUF3615)	IPR022059: Protein of unknown function DUF3615
TraesCSU01G110700.2	tr|U5GGQ9|U5GGQ9_POPTR	Kinase family protein	PF07714: Protein tyrosine kinase	IPR000719: Protein kinase domain; IPR001245: Serine-threonine/tyrosine-protein kinase, catalytic domain; IPR011009: Protein kinase-like domain
TraesCSU01G120900.1	sp|Q7J602|MATK_PAETE	Maturase K
TraesCSU01G123400.1	tr|B9S706|B9S706_RICCO	Adenylate kinase, putative	PF13238: AAA domain	IPR020618: Adenylate kinase isoenzyme 6; IPR027417: P-loop containing nucleoside triphosphate hydrolase
TraesCSU01G123600.1	AT2G20597.1	Plant thionin family protein
TraesCSU01G132200.1	tr|G7JBQ4|G7JBQ4_MEDTR	SPOC domain/transcription elongation factor S-II, putative	PF07500: Transcription factor S-II (TFIIS), central domain; PF07744: SPOC domain	IPR003618: Transcription elongation factor S-II, central domain; IPR012921: Spen paralogue and orthologue SPOC, C-terminal
TraesCSU01G133200.2	AT5G38350.1	Disease resistance protein (NBS-LRR class) family	PF00931: NB-ARC domain	IPR002182: NB-ARC; IPR011991: Winged helix-turn-helix DNA-binding domain; IPR027417: P-loop containing nucleoside triphosphate hydrolase; IPR032675: Leucine-rich repeat domain, L domain-like
TraesCSU01G138000.1	AT5G62260.3	AT hook motif DNA-binding family protein	PF03479: Domain of unknown function (DUF296)	IPR005175: PPC domain
TraesCSU01G139600.1	tr|A0A0B0P5R4|A0A0B0P5R4_GOSAR	Transmembrane 19	PF01940: Integral membrane protein DUF92	IPR002794: Protein of unknown function DUF92, TMEM19
TraesCSU01G141800.1	AT2G33170.2	Leucine-rich repeat receptor-like protein kinase family protein	PF08263: Leucine rich repeat N-terminal domain; PF00560: Leucine Rich Repeat; PF13855: Leucine rich repeat	IPR001611: Leucine-rich repeat; IPR003591: Leucine-rich repeat, typical subtype; IPR013210: Leucine-rich repeat-containing N-terminal, plant-type; IPR032675: Leucine-rich repeat domain, L domain-like
TraesCSU01G152500.1	tr|Q8W215|Q8W215_SORBI	O-methyltransferase	PF08100: Dimerisation domain; PF00891: O-methyltransferase	IPR001077: O-methyltransferase, family 2; IPR011991: Winged helix-turn-helix DNA-binding domain; IPR012967: Plant methyltransferase dimerisation; IPR016461: O-methyltransferase COMT-type; IPR029063: S-adenosyl-L-methionine-dependent methyltransferase
TraesCSU01G166000.1	tr|A0A191Y212|A0A191Y212_GOSBA	Shikimate/quinate hydroxycinnamoyl transferase	PF02458: Transferase family	IPR003480: Transferase
TraesCSU01G169100.1	tr|M8BYX5|M8BYX5_AEGTA	GDSL esterase/lipase	PF00657: GDSL-like Lipase/Acylhydrolase	IPR001087: GDSL lipase/esterase; IPR013830: SGNH hydrolase-type esterase domain
TraesCSU01G189500.1	tr|A0A1E5VZM1|A0A1E5VZM1_9POAL	Protein MODIFIER OF SNC1 1
TraesCSU01G196400.2	tr|R7W0W9|R7W0W9_AEGTA	Exostosin-1
TraesCSU01G202100.1	tr|M8CXM7|M8CXM7_AEGTA	Disease resistance protein RPM1	PF00931: NB-ARC domain	IPR002182: NB-ARC; IPR011991: Winged helix-turn-helix DNA-binding domain; IPR027417: P-loop containing nucleoside triphosphate hydrolase; IPR032675: Leucine-rich repeat domain, L domain-like
Note: Unmapped reads of Ae. speltoides ssp. ligustica KU-7716 to the wheat B genome sequences were aligned to the 42005 assembled transcripts that were constructed from RNA-sequencing reads of Ae. speltoides ssp. ligustica KU-7716 using the de novo transcriptome assembly software Bridger (Chang et al. 2015).
Of the assemble transcripts, 3454 were entirely covered with unmapped reads.
BLASTN of the 3454 transcripts against the published transcripts of T. aestivum cv Chinese Spring (iwgsc_refseqv1.0) (IWGSC 2018) showed that 986 transcripts were hit to the published annotated transcripts.
Of the 986 transcripts, 112 (11%) and 73 (7%) transcripts encoded disease resistance proteins (R-proteins) such as leucin-rich repeat receptor and F-box proteins, respectively.
The yellow and blue lines are corresponding to R-proteins and F-box proteins, respectively.

## Sheet: Pie chart
Table Number of genes encoding disease resistance proteins and F box proteins.
Category	Number	%
R-proteins, LRR	112	11
F box	73	7
Others	801	81
